# Supplementary material for: KREH2 helicase represses ND7 mRNA editing in procyclic-stage Trypanosoma brucei by opposite modulation of canonical and ‘moonlighting’ gRNA utilization creating a proposed mRNA structure
Source: Nucleic Acids Res. 2024 Aug 16;52(19):11940–59. doi: 10.1093/nar/gkae699 (PMC11514453; doi:10.1093/nar/gkae699)
Supplement: gkae699_Supplemental_Files [file gkae699_supplemental_files.zip]

Archive with 3 entries (3 files):
- Supplementary Table ST2_ND7-3_synthetic DNA, plasmids, qPCR.xlsx
- Supplementary Table ST3_ND7-3_Data-Master-File_p-values statistics.xlsx
- Supplementary_Materials_Revised Final Final_6.20.24.pdf
