# Supplementary material for: KREH2 helicase represses ND7 mRNA editing in procyclic-stage Trypanosoma brucei by opposite modulation of canonical and ‘moonlighting’ gRNA utilization creating a proposed mRNA structure
Source: Nucleic Acids Res. 2024 Aug 16;52(19):11940–59. doi: 10.1093/nar/gkae699 (PMC11514453; doi:10.1093/nar/gkae699)
Supplement: gkae699_Supplemental_Files [file gkae699_supplemental_files.zip › Supplementary Table ST2_ND7-3_synthetic DNA, plasmids, qPCR.xlsx]

## Sheet: Primers
Gene-Specific cDNA & Illumina library construction
Oligo #	Oligo name	Oligo sequence/Benchling link
2278	ND7 gene-specific cDNA R	TTTTTATTCAATTTTAAACAATCCT
2732	COX3 gene-specific cDNA R	AACCATTATTCTTAACTTCCTACAAACTACC
1682	ND7 3' editing block R + illumina adapters	GTCTCGTGGGCTCGGAGATGTGTATAAGAGACAGCAATTTTAAACAATCCTCAATAACC
2608	ND7 3' editing block F + illumina adapters	TCGTCGGCAGCGTCAGATGTGTATAAGAGACAGGGAATCAGCTTGTGGAACACC
2542	Fwd illumina adapter HindIII	aaaattcacaagcttTCGTCGGCAGCGTCAGATGTGT
2543	Rev illumina adapter BamHI	ctgttccatggatccGTCTCGTGGGCTCGGAG
2882	COX3 gRNA FWD	ATATAAACAATCTAACAGTAACGATAACAG
2880	COX3 gRNA nested FWD HindIII	aaaattcacaagcttCTAACAGTAACGATAACAGACAG
2881	ND7 3' mRNA nested Rev XhoI	gccctctagctcgagCCTCACATATAAAACTAACGATCTAACG
2883	COX3 mRNA nested REV XhoI	gccctctagctcgagCGAAAGCAAACTCACAACACAAA
gBlocks and oligos for DMS-MaPseq
Oligo #	Oligo name	Oligo sequence/Benchling link
2404	Procyclic ND7 pre-edited sequence with T7 promoter	https://benchling.com/s/seq-sCEqNvZcpZzqP8O0ivqu?m=slm-1gDGj1yyIewXbqIZL6p0
2405	Procyclic ND7 3' HFE sequence with T7 promoter	https://benchling.com/s/seq-yAlprJ3Xw0C53UQ2H4jh?m=slm-uALdFopHZYVOZFs6qzf9
2631	T7 promoter HindIII Fwd	aaaattcacaagcttGAGAATTGTAATACGACTC
2403	PF ND7 FL R T7 promoter XhoI	ctagctcgagTTTTTATTC
2857	ND7 3' cDNA Rev for TGIRT	TTTTTATTCAATTTTAAACAATCCTCAATAACCTCAC
1344	ND7 Rev PE for TGIRT	CAATTTTAAACAATCCTCAATAACC
oligos for generation of KH2F1 regulatable expression (Cruz-Reyes)
number	Oligo name	Oligo sequence/Benchling link
1828	Fwd primer to amplify KH2F1 for pLEW100-TAP infusion	AAAATTCACAAGCTTATGCGGCGCTGGTTGGTGG
1829	Rev primer to amplify KH2F1 for pLEW100-TAP infusion	CAGTTTCTGTTCCATCGACGTCACCTCACTTACCT
2130	Fwd primer to amplify pLEW100 for infusion (SM or F1-TAP)	tcgatgatcctgcccatttagttggc
2131	Rev primer to amplify pLEW100 for infusion (SM or F1-TAP)	aagcttgtgaattttactttttgg
oligos for generation of KH2F1 first knockout (Cruz-Reyes)
number	Oligo name	Oligo sequence/Benchling link
1923	Fwd primer for F1 distal 5' UTR	gggaaattacgtggaggaggtgtgc
1924	Rev primer for F1 distal 5' UTR with overhang for infusion	ACTTAGTATGAAAACtcactccactgcagcatttg
1925	Fwd primer for distal F1 distal 3' UTR with overhang for infusion	GGAGCTCTATCTTTActattagtgtttggtggcac
1926	Rev primer for distal distal F1 3' UTR	gaaaaaacctcctacacgacagaca
1868	Fwd primer to amplify LoxP-BSD-cassette	gttttcatactaagttggataagct
1869	Rev primer to amplify LoxP-BSD-cassette	taaagatagagctccgacccactta
2130	Fwd primer to amplify and infuse drug-HSVTK cassette into pLEW100	tcgatgatcctgcccatttagttggc
2131	Rev primer to amplify and infuse drug-HSVTK cassette into pLEW100	aagcttgtgaattttactttttgg
oligos for generation of KH2F1 constitutive expression constructs and cell line verification (McDermott)
number	Oligo name	Oligo sequence/Benchling link
	KH2F1 gatewayexclusive expressor copy F (for cloning into pHD1344tub(PAC)GW-Cterm3V5 plasmid)	GGGGACAAGTTTGTACAAAAAAGCAGGCTCCAAA ATGCGGCGCTGGTTGGTGGC
	KH2F1 gatewayexclusive expressor copy R (for cloning into pHD1344tub(PAC)GW-Cterm3V5 plasmid)	GGGGACCACTTTGTACAAGAAAGCTGGGTC CGACGTCACCTCACTTACCT
oligos for generation of KH2F1 second knockout. Version 1 (McDermott)
number	Oligo name	Oligo sequence/Benchling link
	KH2F1 KO proximal 3' fragment forward	TTATGGATCCTAAGTGGGTCacgtactctttggggaggaaac
	KH2F1 KO proximal 3' fragment reverse	gtttgttcatcccaccac
	KH2F1 KO 5' fragment forward	Gtgctggtcggttttgactg
	KH2F1 KO 5' fragment forward nested	Gactgtagttgtttacgttttag
	KH2F1 KO 5' fragment reverse	ATACGAAGTTATAAGCTTATCCTGCTCTGCTGGCACTATAA
	Floxed drug-HSVTK cassette amplification F	GATAAGCTTATAACTTCGTATAGCATACA
	Floxed drug-HSVTK cassette amplification R	GACCCACTTAGGATCCATAACTTCGTA
oligos for generation of KH2F1 second knockout. Version 2 (Cruz-Reyes)
number	Oligo name	Oligo sequence/Benchling link
1923	F1 proximal 5' UTR F	gggaaattacgtggaggaggtgtgc
1924	F1 proximal 5' UTR R	ACTTAGTATGAAAACtcactccactgcagcatttg
1974	F1 promixal 3' UTR F	ctaagtgggtcggagggattgtttcaaaaaatacttcaaa
1975	F1 promixal 3' UTR R	aacgctgatagttagcccacgtatc
1935	PAC-HSVTK cassette amplification F	ttttcatactaagttggataagcttataacttcgt
1869	PAC-HSVTK cassette amplification R	taaagatagagctccgacccactta
oligos to amplify amplicons in kDNA in order to check successful acriflavine removal of kDNA from BF MGA F1 null + F1-V5 EE cell line (Dean et al., 2013)
number	Oligo name	Oligo sequence/Benchling link
15	Maxicircle A6 F	AAAAATAAGTATTTTGATATTATTAAAG
16	Maxicircle A6 R	TATTATTAACTTATTTGATC
17	Maxicircle ND4 F	TGTGTGACTACCAGAGAT
18	Maxicircle ND4 R	ATCCTATACCCGTGTGTA
19	Maxicircle ND7 F	ATGACTACATGATAAGTA
20	Maxicircle ND7 R	CGGAAGACATTGTTCTACAC
21	Maxicircle ND5 F	TGGGTTTATATCAGGTTCATTTATG
22	Maxicircle ND5 R	CCCTAATAATCTCATCCGCAGTACG
23	Minicircle type A F	GGGTTTTTTAGGTCCGAG
25	Minicircle type A R	CCGAAAATAGCACGTG
24	Minicircle type A related R	GGGTTTTTAGGTCCGAG
26	LipDH (lipoamide dehydrogenase) nuclear control F	ATACCAATGTGATGGGGAATCGACGGAAAAGATGA
27	LipDH (lipoamide dehydrogenase) nuclear control R	ATACCATAGAGTTGGTTTTCCAATCCAAGACCTGC
oligos for cell line genotyping and plasmid sequencing
number	Oligo name	Oligo sequence/Benchling link
2622	Tub locus sequencing primer F	agcaatactagacgcggacg
2154	Tub locus sequencing primer R	acacgagacaagggaaaagc
2028	Fwd primer for sequencing pLEW100 constructs	TCCCTATCAGTGATAGAGATCTCC
2154	Rev primer for sequencing pLEW100 constructs	acacgagacaagggaaaagc
2282	Fwd primer for sequencing KH2F1 genomic loci and to verify KO introduction	GACTGTAGTTGTTTACGTTTTAG
2289	Rev primer for sequencing KH2F1 genomic loci and to verify KO introduction	CAACAGAGATAACTCATAACCAC

## Sheet: qPCR
Primers for conventional qRT-PCR or Biomark biofluids of ND7 HFE and CO2 (pre-edited/edited):
Oligo #	Oligo name	Oligo sequence/Benchling link
2885	ND7 HFE F (this study)	GGAATTCAGCTTTGTGGAAC
2890	ND7 HFE R (this study)	CACATATAAAACTAACGATCTAACGGTAACAACAAC
872	ND7 pre-edited F (Carnes et al., 2005)	GCGGGCGGAGCATTATT
873	ND7 pre-edited R (Carnes et al., 2005)	GATCTACGGTCCCCTCTTTCCT
	CO2 pre-edited F (Carnes et al., 2005)	ATTACAGTGTAACCATGTATTGACATT
	CO2 pre-edited R (Carnes et al., 2005)	TTCATTACACCTACCAGGTTCTCT
	CO2 edited F (Carnes et al., 2005)	ATTACAGTGTAACCATGTATTGACATT
	CO2 edited R (Carnes et al., 2005)	ATTTCATTACACCTACCAGGTATACAA
2104	TERT internal reference F (Brenndörfer and Boshart, 2010)	GAGCGTGTGACTTCCGAAGG
2105	TERT internal reference R (Brenndörfer and Boshart, 2010)	AGGAACTGTCACGGAGTTTGC
	KH2F1 5'UTR qPCR R (check KO) (this study)	TTATAGTGCCAGCAGAGCAG
	KH2F1 CDS qPCR F (check KO) (this study)	GACAAGAGGCGTATGCTATGT
	KH2F1 CDS qPCR2 F (check KO) (this study)	GTTACACAACTCACACGGAAAC
	KH2F1 CDS qPCR2 R (check KO) (this study)	GCTGAGAAGAGTGAACCGATTA
3002	ND7 never edited region F (this study)	ATTTGCATCGTGGTACAGAAAAG
3003	ND7 never edited region R (this study)	CGGAAGACATTGTTCTACAC
2022	mt-RNP internal reference F (this study)	ACAGTTTGTTACCCTTTACG
2023	mt-RNP internal reference R (this study)	ATGGGGAGTTTAGGACAACG
Oligo #	Oligo name	Oligo sequence/Benchling link
2834	Procyclin F	ATGGCACCTCGTTCCCTTTA
2835	Procyclin R	GAATGCGGCAACGAGACCAA
2836	VSG221 F	AGCTAGACGACCAACCGAAGG
2837	VSG221 R	CGCTGGTGCCGCTCTCCTTTG
2838	COX5 F	GACGATTATGCAAAGGTGGTTATAC
2839	COX5 R	GTATCTCCGCTCCACGATAAAG
	COX6 F	GGAACATTCCATGTGCAAGAAG
	COX6 R	CACCGTACAGAAGAACGTGAT
	COX10 F	CCGCCAATTGAAATTGAGTACC
	COX10 R	CTCCCGCATGTAACCCATATC
	ND4 F (Carnes et al., 2005)	CAATCTGACCATTCCATGTGTGA
	ND4 R (Carnes et al., 2005)	TTTCAGCACAATACTTGCTAATAAAACA
	ND3 pre-edited F (Carnes et al., 2005)	GAATGGGAGATGGGTTTTGG
	ND3 pre-edited R (Carnes et al., 2005)	AACAAATCTCTTTACCCCCTTCAG
	ND3 edited F (Carnes et al., 2005)	TGTTTTCGTTGTTGTTTGTGGTT
	ND3 edited R (Carnes et al., 2005)	CAATGTATAAAACACCAAACGTGAATT
	ND7 pre-edited F (Carnes et al., 2005)	GCGGGCGGAGCATTATT
	ND7 pre-edited R (Carnes et al., 2005)	GATCTACGGTCCCCTCTTTCCT
	ND7 edited F (5' domain) (Carnes et al., 2005)	GCATCCCGCAGCACATG
	ND7 edited R (5' domain) (Carnes et al., 2005)	CTGTACCACGATGCAAATAACCTATAAT
2980	ND7 edited F (3' domain) (this study)	GGATTTTTTGCATATTTGTTTATTGGATG
2981	ND7 edited R (3' domain) (this study)	GAGTATCGTTAGTTTTATATGTGAGGT
	ND8 pre-edited F (Carnes et al., 2018)	GATTTTTGCCAACGCATTCAG
	ND8 pre-edited R (Carnes et al., 2018)	CACCGTGTAATTCTAAATTTCTCACTTC
	ND8 edited F (Carnes et al., 2018)	AATTTGCCCTAGTTTAGCATTGG
	ND8 edited R (Carnes et al., 2018)	ATCAATCCGCAAAACGATGA
	CYb pre-edited F (Carnes et al., 2005)	ATATAAAAGCGGAGAAAAAAGAAAG
	CYb pre-edited R (Carnes et al., 2005)	CCCATATATTCTATATAAACAACCTGACA
	CYb edited F (Carnes et al., 2005)	AAATATGTTTCGTTGTAGATTTTTATTATTT
	CYb edited R (Carnes et al., 2005)	CCCATATATTCTATATAAACAACCTGACA
	COX1 F (Carnes et al., 2008)	CCCGATATGGTATTTCCTCGTATAAA
	COX1 R (Carnes et al., 2008)	CCCCCATACCCTCTTCAGTCA
2853	COX2 pre-edited F (Carnes et al., 2005)	ATTACAGTGTAACCATGTATTGACATT
2854	COX2 pre-edited R (Carnes et al., 2005)	TTCATTACACCTACCAGGTTCTCT
	COX2 edited F (Carnes et al., 2005)	ATTACAGTGTAACCATGTATTGACATT
	COX2 edited R (Carnes et al., 2005)	ATTTCATTACACCTACCAGGTATACAA
	COX3 pre-edited F (Carnes et al., 2005)	GAAACCAGATGAGATTGTTTGCA
	COX3 pre-edited R (Carnes et al., 2005)	TTCATTCCAACTAAACCCTTTCC
	COX3 edited F (Carnes et al., 2005)	TTGTGTTTTATTACGTTGTATCCAGTATTG
	COX3 edited R (Carnes et al., 2005)	CGAAAGCAAACTCACAACACAAA
	A6 pre-edited F (Carnes et al., 2005)	TTGCCTTTGCCAAACTTTTAGAAG
	A6 pre-edited R (Carnes et al., 2005)	ATTCTATAACTCCAAAATCACAACTTTCC
	A6 edited F (Carnes et al., 2005)	GATTTATTTTGGTTGCGTTTGTTATTATG
	A6 edited R (Carnes et al., 2005)	CAAACCAACAAACAAATACAAATCAAAC

## Sheet: Plasmids
Plasmid #	Description	Benchling link
p557	pHD1344 Tub ND7 pre-edited T7 promoter	https://benchling.com/s/seq-uN1qzyJpq43FXjDUYWmm?m=slm-I3Q0MlaCqdLLClyoPq5N
p558	pHD1344 Tub ND7 PF 3' element T7 promoter	https://benchling.com/s/seq-Cm0XfhHbmGMpNGCWGUov?m=slm-0hs1sEGr8VbNO0gWNVov
p414	P2T7 H2 UTR RNAi	https://benchling.com/s/seq-JByq8iFcSYhgwNTvKes4?m=slm-b9Cnwprnz04CN90Yn23s
p589	pLEW100V5_CtermTAP_ND73'-Illumina-HindIII/BamHI	https://benchling.com/s/seq-2BlPU4BkwknHcyfo70EI?m=slm-SzBgbzH9CYF3KlSRpINT
p658	pHD1344Tub COIII-ND7 chimera HindIII/XhoI	https://benchling.com/s/seq-d2tLkbn9M9aQPlhaAp8I?m=slm-YcyIpsAbb8qbAWEq7bCd
p659	pHD1344Tub COIII-COIII chimera HindIII/XhoI	https://benchling.com/s/seq-du55n7v9AwlLe0haobpz?m=slm-8HaYbCmq6pccTjOmZPbB
p456	pyrFEKO-BSD-shortaldolaseUTR_SM06	https://benchling.com/s/seq-XxHbPWmuVfUZROApmy7h?m=slm-KJJKvAgSgH4HyAF0ivKi
p455	pLEW100v5_CtermTAP	https://benchling.com/s/seq-ilTV25iRgdNQUHJvZhQr?m=slm-tQEEWv59ltJQiQz7qNRH
