# Supplementary material for: KREH2 helicase represses ND7 mRNA editing in procyclic-stage Trypanosoma brucei by opposite modulation of canonical and ‘moonlighting’ gRNA utilization creating a proposed mRNA structure
Source: Nucleic Acids Res. 2024 Aug 16;52(19):11940–59. doi: 10.1093/nar/gkae699 (PMC11514453; doi:10.1093/nar/gkae699)
Supplement: gkae699_Supplemental_Files [file gkae699_supplemental_files.zip › Supplementary Table ST3_ND7-3_Data-Master-File_p-values statistics.xlsx]

## Sheet: Sample key
Library number	Sample description	# of reads in library
J245	BF H2 RNAi mito ND7 3' -tet1	3661		Data	-TET libraries	+TET libraries
J246	BF H2 RNAi mito ND7 3' -tet2	4730		PF H2 RNAi ND7 3' Mito Total (E1/E4)	J64,J55	J56,J57,J66
J247	BF H2 RNAi mito ND7 3' -tet3	3361		BF H2 RNAi ND7 3' Mito Total (E2/E5	J245,J248	J250,J251,J252		E1	PF Mito H2 RNAi ND7 3' +v- Total
J248	BF H2 RNAi mito ND7 3' -tet4	3979		PF H2 RNAi ND7 3' RESC6 Total (E3)	J61, J70	J62,J63,J71,J72		E2	BF Mito H2 RNAi ND7 3' +v- Total
J249	BF H2 RNAi mito ND7 3' +tet1	4978		PF H2 RNAi ND7 3' Mito NCC (E5/E8)	J64,J55	J56,J57,J66		E3	PF RESC6-IP H2 RNAi ND7 3' +v- Total
J250	BF H2 RNAi mito ND7 3' +tet2	4361		BF H2 RNAi ND7 3' Mito NCC (E6/E8)	J245,J246,J247	J249,J250,J251		E4	Mito H2 RNAi ND7 3' -TET PFvBF Total
J251	BF H2 RNAi mito ND7 3' +tet3	2746		PF H2 RNAi ND7 3' RESC6 NCC (E7)	J61, J70	J62,J63,71,J72		E5	PF Mito H2 RNAi ND7 3' +v- NCC
J252	BF H2 RNAi mito ND7 3' +tet4	2802		PF F1 RNAi ND7 3' MITO Total (E9)	J37, J46	J38,J39,J47		E6	BF Mito H2 RNAi ND7 3' +v- NCC
J253	PF H2 RNAi GAP-ip ND7 3' -tet1	19771		PF F1 RNAi ND7 3' MITO NCC (E10)	J37, J46	J38,J39,J47		E7	PF RESC6-IP H2 RNAi ND7 3' +v- NCC
J254	PF H2 RNAi GAP-ip ND7 3' -tet2	17835		PF F1 RNAi ND7 3' RESC6 Total (E11)	J43,J52	J44,J45,J54		E8	Mito H2 RNAi ND7 3' -TET PFvBF NCC
J255	PF H2 RNAi GAP-ip ND7 3' -tet3	15198		PF F1 RNAi ND7 3' RESC6 NCC (E12)	J43,J52	J44,J45,J54		E9	PF F1 RNAi MITO ND7 3' Total
J256	PF H2 RNAi GAP-ip ND7 3' -tet4	19105						E10	PF F1 RNAi MITO ND7 3' NCC
J257	PF H2 RNAi GAP-ip ND7 3' +tet1	14979						E11	PF F1 RNAi RESC6-IP ND7 3' TOTAL
J258	PF H2 RNAi GAP-ip ND7 3' +tet2	16887						E12	PF F1 RNAi RESC6-IP ND7 3' NCC
J259	PF H2 RNAi GAP-ip ND7 3' +tet3	19534
J260	PF H2 RNAi GAP-ip ND7 3' +tet4	17180
37	F1 RNAi 0Day input	78791
38	F1 RNAi 3Day input	68254				For calculated p-values (two-tailed, unequal variance)
39	F1 RNAi 4Day input	47217				0.05
46	F1 RNAi 0Day Input Bio Rep	82907				0.005
47	F1 RNAi 3Day Input Bio Rep	84943				0.0005
48	F1 RNAi 4Day Input Bio Rep	89901
43	F1 RNAi 0Day 3010 IP	72814
44	F1 RNAi 3Day 3010 IP	61707
45	F1 RNAi 4Day 3010 IP	50175
52	F1 RNAi 0Day 3010 IP Bio Rep	14666
53	F1 RNAi 3Day 3010 IP Bio Rep	36257
54	F1 RNAi 4Day 3010 IP Bio Rep	30454
55	H2 RNAi 0Day input	46227
56	H2 RNAi 3Day input	45755
57	H2 RNAi 4Day input	79357
64	H2 RNAi 0Day input Bio Rep	53956
65	H2 RNAi 3Day input Bio Rep	61993
66	H2 RNAi 4Day input Bio Rep	52873
61	H2 RNAi 0Day 3010 IP	43558
62	H2 RNAi 3Day 3010 IP	21885
63	H2 RNAi 4Day 3010 IP	32603
70	H2 RNAi 0Day 3010 IP Bio Rep	43504
71	H2 RNAi 3Day 3010 IP Bio Rep	46539
72	H2 RNAi 04Day 3010 IP Bio Rep	44307

## Sheet: E1
	G
	G
	A
	A
	C
	A
	G
	C		J64_H2 RNAi 0-day rep1	J55_H2 RNAi 0-day rep2		J56_H2 RNAi 3-day rep2	J66_H2 RNAi 4-day rep1	J57_H2 RNAi 4-day rep2
	G
	G
	G
	A	Site #
	A									P-Value
	C															Average	SD					Average	SD
	A	117	0.0118837	0.00986466		0.00994847	0.00689251	0.0242405		0.652951			Total edits	1982.63	1966.87	1974.75	11.1408		1705.13	1519.71	1685.61	1636.82	101.889		0.0212867
	C	116	0.052628	0.104565		0.0696393	0.0689251	0.123511		0.808165
	C	115	0.0135814	0.00986466		0.00397939	0.00172313	0.0126974		0.244017
	C	114	0.0373489	0.0335398		0.0278557	0.0172313	0.0392465		0.36978
	C	113	0.00339536	0.0138105		0.0238763	0.00689251	0.0253948		0.293711
	A	112	0.00509303	0.00789173		0.0159175	0.013785	0.0126974		0.049032
	A	111	1.01012	1.29819		1.41865	1.02181	1.53061		0.484866
	A	110	1.04577	1.29424		1.73501	1.19585	1.91846		0.175097
	G	109	0.697745	0.941088		1.06051	0.651342	1.02849		0.638315
	G	108	0.821676	1.13641		1.09632	0.703036	1.00887		0.846821
ES51i	G	107	1.91838	2.30833		2.53089	1.48534	2.40327		0.949292
	A	106	0.477047	0.655013		0.539207	0.410104	0.633715		0.760015
ES50d	G	105	2.53124	2.99096		3.72471	3.20502	4.95083		0.135982
ES49i	A	104	2.61952	3.10539		3.40437	2.37102	3.72264		0.569061
ES48i	G	103	2.68063	3.26323		3.74062	2.5778	4.19129		0.415425
ES47i	G	102	3.02187	3.53155		4.14055	3.0396	4.80423		0.30639
ES46i	A	101	3.4327	3.89654		4.61808	3.69266	5.66996		0.219422
ES45i	A	100	3.4344	3.9064		4.64991	3.65131	5.67227		0.229369
ES44d	G	99	4.20685	4.60088		5.54528	4.87473	6.98587		0.145345
ES43i	G	98	3.75017	4.1688		4.88271	3.78743	5.78424		0.274188
ES42i	G	97	4.14403	4.52788		5.41595	4.22511	6.3764		0.244687
ES41i	G	96	4.68899	5.14541		6.18397	5.34514	7.66807		0.152152
	G	95	0.825071	0.964763		0.483495	0.2533	0.42594		0.019035
ES40i	A	94	5.08454	5.59129		6.53216	5.57432	7.96011		0.183474
ES39i	G	93	5.24922	5.68796		6.63961	5.64497	8.07785		0.196801
ES38i	C	92	8.19299	8.45007		8.55767	7.10446	9.7943		0.853551
	C	91	6.17276	6.37454		4.47283	3.2257	3.88886		0.016231
	G	90	0.276721	0.368938		0.187031	0.0827101	0.129282		0.082405
ES37i	A	89	10.5375	10.9379		10.4141	8.35717	11.2903		0.498879
	C	88	1.11368	1.42051		0.58099	0.427336	0.649875		0.093069
	G	87	0.580606	0.676715		0.252691	0.155082	0.311663		0.014972
ES36i	G	86	11.9941	12.4788		13.2732	12.3066	15.9606		0.276656
	C	85	2.21547	2.74829		1.18586	0.827101	1.06312		0.079758
	G	84	0.573815	0.731958		0.350186	0.230899	0.333595		0.094258
ES35i	G	83	12.5068	13.1969		13.5618	12.5237	16.1707		0.376141
ES34i	G	82	12.3829	12.7945		13.4563	12.5306	16.016		0.307123
	C	81	2.07286	2.75027		0.923218	0.542785	0.738757		0.100259
	G	80	0.339536	0.510989		0.240753	0.229176	0.363607		0.300339
	G	79	2.81475	3.5493		1.69124	1.49395	1.72338		0.137418
	A	78	2.59405	3.29282		1.60369	1.36644	1.45905		0.137508
ES33i	G	77	14.1501	14.6924		14.6063	13.7075	17.3088		0.547025
	C	76	2.5567	3.35398		1.2933	0.780577	0.966156		0.095008
	A	75	0.813188	1.08709		0.368093	0.163697	0.268954		0.08471
ES32d	A	74	16.5507	17.7307		16.8627	15.7425	19.7791		0.827511
	G	73	7.63276	8.94133		5.55721	4.95572	5.76577		0.109222
ES31i	A	72	16.5846	17.711		16.6657	15.5995	19.5898		0.924366
ES30i	G	71	16.1789	17.2138		16.0946	15.1652	19.165		0.938215
	G	70	6.27801	7.7694		3.31483	1.90578	2.41828		0.05216
	A	69	6.55983	8.17385		3.42824	1.97987	2.58911		0.058155
ES29i	G	68	16.8596	18.1056		16.8209	15.3238	19.4028		0.838509
ES28i	G	67	17.2722	18.2615		17.2049	15.5082	19.6405		0.825751
ES27i	G	66	17.4012	18.5909		16.8069	15.1463	19.3543		0.562128
	C	65	5.22545	6.09833		2.80945	1.6835	2.05582		0.020418
	G	64	0.684164	0.94898		0.312382	0.177482	0.223936		0.119448
ES26i	G	63	19.0344	19.824		17.9132	16.3456	20.4555		0.429882
	G	62	7.37641	8.64144		3.43023	2.2056	2.73917		0.030924
ES25i	A	61	18.7458	19.2992		18.0465	17.183	21.2901		0.898645
ES24i	G	60	19.8679	20.6388		18.3569	17.3933	21.3893		0.426334
	C	59	6.33573	7.26236		2.87113	1.64559	2.20242		0.013031
	A	58	1.29703	1.4284		0.754094	0.36358	0.436328		0.009759
ES23i	G	57	25.034	25.0582		20.9415	19.2146	23.444		0.088559
	A	56	13.4864	14.3353		7.51706	4.5818	5.50028		0.004931
ES22i	A	55	31.7635	31.7129		26.5186	22.859	27.596		0.051304
	G	54	17.2128	17.786		10.3663	6.94076	8.08939		0.008356
ES21i	G	53	27.7401	27.6388		24.9388	22.3335	26.6945		0.138717
	C	52	19.1532	19.167		13.2016	9.01024	10.3334		0.021438
ES20d	C	51	44.0581	43.586		40.6395	36.949	41.9926		0.116115
ES19d	G	50	54.4768	51.7835		53.2024	47.0724	51.2051		0.326386
ES18i	A	49	36.152	35.8975		25.8441	21.5546	26.1393		0.015613
	G	48	25.2954	25.6442		10.9732	5.74146	7.06206		0.007355
	G	47	27.1136	26.7707		9.68185	5.96202	6.83004		0.002781
ES17i	A	46	51.9421	49.8777		38.1365	31.4557	36.1991		0.007348
	A	45	22.2599	22.2113		10.4041	7.22163	7.85853		0.004947
ES16i	A	44	23.3397	21.9291		20.7784	20.6913	24.1054		0.600135
ES15i	G	43	64.7138	61.1569		53.0313	45.2511	50.1558		0.019005
	A	42	54.0761	50.7911		39.5511	30.4907	31.9397		0.011726
ES14i	G	41	67.2976	63.5461		55.6199	47.5084	52.0697		0.02044
ES13i	G	40	66.5456	63.0135		55.4906	47.5911	52.1747		0.020742
ES12i	G	39	64.2775	61.0879		54.8141	46.8656	51.5895		0.025737
	G	38	52.6212	49.6843		39.5631	30.5562	32.0147		0.01431
	A	37	53.7094	50.7635		40.0048	31.4367	32.5953		0.01191
ES11i	C	36	16.8885	15.9235		18.0047	19.4489	22.2135		0.093385
	C	35	0.623048	0.522827		0.198969	0.268808	0.219318		0.057326
	G	34	0.485536	0.380776		0.149227	0.16542	0.144288		0.113357
	A	33	70.693	69.0921		61.4696	56.8512	54.9889		0.014964
	G	32	1.44982	1.41262		0.71231	0.97529	0.811478		0.012436
ES10i	A	31	13.9821	13.4988		15.641	16.4989	19.4512		0.090152
	C	30	2.78928	2.87851		1.59175	1.95747	1.82958		0.005053
	G	29	0.375187	0.404451		0.210907	0.263639	0.21701		0.006463
ES9i	A	28	85.2132	83.2676		76.9832	73.1106	74.3166		0.00897
ES8d	G	27	85.8804	83.9048		77.5841	73.7602	74.9434		0.009176
ES7i	A	26	85.8889	83.9226		77.5045	73.8843	74.9861		0.009053
ES6i	A	25	85.9653	84.0035		77.6478	74.0497	75.12		0.009177
ES5i	G	24	86.0111	84.0429		77.6856	74.0428	75.1166		0.009164
ES4i	G	23	86.5374	84.5717		78.2387	74.6373	75.5795		0.009158
ES3d	A	22	86.5476	84.6447		78.2407	74.2789	75.3186		0.008279
ES2d	G	21	87.4898	85.7081		79.2873	76.0192	76.7811		0.007374
	G	20
	A	19
	G	18
ES1i	A	17
	G	16
	G	15
	A	14
	G	13
	A	12
	A	11
	A	10
	A	9
	G	8

## Sheet: E2
	G
	G
	A
	A
	C
	A
	G
	C
	G			J245_BSF_Mito_ND7-3'_0-DAY_BioRep1	J248_BSF_Mito_ND7-3'_0-DAY_BioRep4		J249_BSF_Mito_ND7-3'_3-DAY_BioRep1	J250_BSF_Mito_ND7-3'_3-DAY_BioRep2	J252_BSF_Mito_ND7-3'_3-DAY_BioRep4
	G
	G
	A	Al;s	Site #
	A										P-Value
	C																Average	SD					Average	SD
	A	29	117	0	0		0	0	0		#DIV/0!			Total edits	2653.87	2876.23	2765.05	157.232		1700.7	2319.01	2196.04	2071.92	327.308			0.0744027
	C	31	116	0	0		0	0	0		#DIV/0!
	C	33	115	0	0		0	0	0		#DIV/0!
	C	35	114	0.0546299	0.0502639		0	0.0229305	0.0356888		0.0820848
	C	37	113	0.0546299	0		0.0200884	0	0		0.586138
	A	39	112	0.0819448	0.0753958		0.0200884	0	0		0.00332787
	A	41	111	1.25649	1.58331		0.62274	0.481541	0.499643		0.096977
	A	43	110	1.39306	1.70897		0.542387	0.573263	0.606709		0.0981949
	G	45	109	1.25649	1.63358		0.562475	0.527402	0.463954		0.120927
	G	47	108	1.47501	1.50792		0.482121	0.527402	0.428266		9.7195e-05
ES51i	G	49	107	2.64955	2.81478		1.0446	1.23825	0.999286		0.00189111
	A	51	106	1.96668	2.08595		0.662917	0.596194	0.571021		0.00890092
ES50d	G	53	105	3.85141	4.69967		1.78787	2.65994	2.39115		0.0699817
ES49i	A	55	104	3.87872	4.19703		1.16513	1.67393	1.53462		0.0026258
ES48i	G	57	103	3.469	3.82006		1.22539	1.67393	1.49893		0.00853868
ES47i	G	59	102	4.69817	5.32797		1.82804	2.4077	2.06995		0.0277749
ES46i	A	61	101	3.19585	3.56874		1.44636	1.71979	1.42755		0.02696
ES45i	A	63	100	5.13521	6.45891		2.22981	2.77459	2.60528		0.111303
ES44d	G	65	99	7.18383	8.59512		3.71635	4.97592	4.88936		0.0719326
ES43i	G	67	98	4.04261	5.32797		2.18963	2.77459	2.60528		0.163754
ES42i	G	69	97	7.23846	8.72078		3.59582	4.51731	4.21128		0.0885473
ES41i	G	71	96	6.80142	8.4192		3.27441	4.40266	4.28266		0.096007
	G	73	95	4.42502	4.72481		1.70751	2.49943	2.35546		0.0038154
ES40i	A	75	94	9.45097	10.6811		4.1583	5.29695	4.7823		0.030686
ES39i	G	77	93	9.66949	10.9073		4.4998	6.26003	5.71021		0.0187852
ES38i	C	79	92	10.844	12.8173		5.46404	7.33777	6.42398		0.0602856
	C	81	91	25.3756	29.907		15.0462	20.7521	19.3433		0.0761713
	G	83	90	3.60557	3.64413		1.06468	1.28411	1.17773		0.000266123
ES37i	A	85	89	12.1825	12.39		6.32784	8.00275	6.13847		0.00986717
	C	87	88	9.56023	10.7565		4.82121	5.54919	4.71092		0.0399836
	G	89	87	0.600929	0.829354		0.261149	0.412749	0.428266		0.154715
ES36i	G	91	86	60.448	67.3033		40.217	56.4549	52.0343		0.0950158
	C	93	85	3.71483	3.92058		1.48654	1.81151	1.49893		0.00107001
	G	95	84	0.491669	0.477507		0.261149	0.252236	0.321199		0.00657766
ES35i	G	97	83	61.6498	68.6856		40.6187	57.4639	52.7837		0.0935714
ES34i	G	99	82	59.0822	65.9462		38.9112	54.9645	50.9636		0.0955179
	C	101	81	2.02131	2.06082		1.16513	1.37583	0.963597		0.0160581
	G	103	80	0.491669	0.477507		0.100442	0.206375	0.0356888		0.0160585
	G	105	79	3.63289	3.79492		2.18963	2.82045	2.03426		0.0213626
	A	107	78	3.52363	3.09123		2.22981	2.33891	1.82013		0.0455183
ES33i	G	109	77	61.4586	68.5348		40.5585	56.1339	52.6767		0.0822366
	C	111	76	3.469	3.84519		1.96866	2.59115	1.99857		0.0155676
	A	113	75	0.327779	0.351847		0.140619	0.229305	0.178444		0.015089
ES32d	A	115	74	66.9762	73.1088		43.8128	61.1098	57.0307		0.0789961
	G	117	73	14.8593	14.9032		11.2495	14.7673	14.9893		0.422237
ES31i	A	119	72	68.6971	74.7173		44.5159	61.9124	57.9586		0.0711714
ES30i	G	121	71	61.322	67.4793		40.5785	56.8906	52.7837		0.0906689
	G	123	70	1.31112	0.90475		0.321414	0.527402	0.606709		0.160088
	A	125	69	8.82273	8.29354		4.27883	5.64091	5.81727		0.0106948
ES29i	G	127	68	68.6971	75.0942		44.4757	61.9812	57.9943		0.0717078
ES28i	G	129	67	68.6698	75.1445		44.556	61.9583	58.137		0.0721208
ES27i	G	131	66	69.0795	75.3958		44.7368	62.1876	58.2798		0.0702857
	C	133	65	0.355094	0.201056		0.160707	0.183444	0.0713776		0.288441
	G	135	64	1.20186	1.03041		0.341503	0.825499	0.571021		0.0477371
ES26i	G	137	63	62.1415	68.2584		41.3218	57.418	53.3191		0.0855918
	G	139	62	8.11254	7.56471		4.03777	5.38867	5.56745		0.0157538
ES25i	A	141	61	70.0901	75.8985		45.5404	62.8526	58.9579		0.0673289
ES24i	G	143	60	70.3906	76.2754		45.7613	63.0589	59.2434		0.066682
	C	145	59	0.382409	0.12566		0.0200884	0.045861	0.0356888		0.335296
	A	147	58	0	0.0251319		0	0	0.0356888		0.971937
ES23i	G	149	57	71.2647	77.4064		46.0828	63.38	59.636		0.0619726
	A	151	56	0.409724	0.175924		0.0401768	0.0687916	0.0713776		0.29449
ES22i	A	153	55	71.2101	77.3561		46.143	63.38	59.8144		0.0630332
	G	155	54	0.355094	0.150792		0.0401768	0.0687916	0.0713776		0.307791
ES21i	G	157	53	71.4013	77.4566		46.2435	63.4946	59.8144		0.0620092
	C	159	52	0.437039	0.150792		0.0200884	0.0687916	0.0356888		0.326069
ES20d	C	161	51	71.4013	76.9289		46.1229	63.2653	59.743		0.0616447
ES19d	G	163	50	71.2647	77.0545		46.4845	63.4946	60.0999		0.0638584
ES18i	A	165	49	71.4013	77.1048		46.2033	63.38	59.8144		0.0620199
	G	167	48	0.10926	0.0502639		0.0401768	0.0229305	0		0.265929
	G	169	47	0.10926	0.0502639		0.0401768	0.045861	0		0.298933
ES17i	A	171	46	72.1934	77.8839		46.7658	63.6551	60.4568		0.0583784
	A	173	45	0.21852	0.100528		0.0602652	0.0687916	0.107066		0.392135
ES16i	A	175	44	72.4119	78.0347		46.9466	63.8386	60.778		0.0590357
ES15i	G	177	43	72.5485	78.0347		47.047	63.8844	60.8494		0.0585627
	A	179	42	0.21852	0.0753958		0.0401768	0.114653	0.0713776		0.492982
ES14i	G	181	41	72.8763	78.286		47.1675	63.9303	61.1706		0.0577754
ES13i	G	183	40	72.7943	78.2357		47.1876	63.9991	61.1349		0.0585009
ES12i	G	185	39	73.0402	78.286		47.1876	63.9991	61.1706		0.0575619
	G	187	38	0.0546299	0		0.0200884	0.045861	0.0356888		0.851002
	A	189	37	0.21852	0.100528		0.0803536	0.0687916	0.107066		0.422634
ES11i	C	191	36	73.0402	78.3614		47.3483	63.9532	61.1706		0.0559979
	C	193	35	0.16389	0.0502639		0.0200884	0.0229305	0.178444		0.700973
	G	195	34	0	0		0	0.045861	0		0.42265
	A	197	33	1.74816	1.38226		0.803536	0.802568	0.785153		0.148526
	G	199	32	0.16389	0.0753958		0.0803536	0.0229305	0.142755		0.566659
ES10i	A	201	31	72.1388	77.5572		46.9265	63.5175	61.1706		0.0615776
	C	203	30	0.327779	0.276451		0.140619	0.160514	0.321199		0.238769
	G	205	29	0.191205	0.0753958		0.0602652	0.0687916	0.214133		0.824443
ES9i	A	207	28	73.5865	78.7886		47.8305	64.4348	62.4197		0.0603264
ES8d	G	209	27	73.8323	78.9897		48.0514	64.6641	62.6338		0.0603428
ES7i	A	211	26	73.8869	79.0651		48.2724	64.8246	62.8123		0.0608012
ES6i	A	213	25	73.8869	79.0651		48.3929	64.8475	62.8837		0.0606664
ES5i	G	215	24	73.9689	79.2661		48.413	65.008	62.9907		0.0613578
ES4i	G	217	23	74.3513	79.5929		49.0358	65.4437	63.4904		0.0612219
ES3d	A	219	22	74.1601	79.5426		48.9353	65.2373	63.2049		0.0594744
ES2d	G	221	21	75.6624	81.0505		51.1049	67.3469	65.7388		0.0668452
	G		20
	A		19
	G		18
ES1i	A		17
	G		16
	G		15
	A		14
	G		13
	A		12
	A		11
	A		10
	A		9
	G		8

## Sheet: E3
	G
	G
	A
	A
	C
	A
	G
	C
	G		J61_VK_ND7 3' _RESC6_-TET_R1	J70_VK_ND7 3'_RESC6_-TET_R2		J62_VK_ND7 3'_RESC6_+TET R1	J63_VK_ND7 3'_RESC6_+TET_R2	J72_VK_ND7 3'_RESC6_+TET_R3
	G
	G
	A	Site #
	A									P-Value
	C															Average	SD					Average	SD
	A	117	0.00415878	0.0104452		0.0125324	0.00836377	0.016532		0.312803			Total edits	2380.68	2460.43	2420.56	56.3912		2338.42	2272.32	2303.34	2304.69	33.0735		0.0576416
	C	116	0.122684	0.162945		0.167098	0.128244	0.132256		0.991694
	C	115	0.010397	0.0062671		0.0208873	0.0250913	0.0103325		0.129867
	C	114	0.0644611	0.0376026		0.0501295	0.0446068	0.049596		0.863856
	C	113	0.00623817	0.0250684		0.00417746	0.0278792	0.0268645		0.771113
	A	112	0.0395084	0.0167123		0.0334197	0.0250913	0.04133		0.731944
	A	111	2.11058	2.38568		3.50907	2.98865	2.95923		0.0281585
	A	110	2.18544	2.50893		3.86415	3.44587	3.51098		0.0197239
	G	109	1.39111	1.58558		1.70858	1.40511	1.39489		0.925321
	G	108	1.57618	1.74643		1.83808	1.32705	1.47135		0.555696
ES51i	G	107	3.61606	3.96081		5.37221	4.08988	4.08547		0.228027
	A	106	0.904535	0.958867		1.03183	0.828013	0.836932		0.683837
ES50d	G	105	4.93647	5.25183		7.58209	7.53297	7.53446		0.0389013
ES49i	A	104	5.27126	5.69053		7.04737	5.94943	6.02798		0.129515
ES48i	G	103	5.47296	5.92659		7.49018	6.60459	6.64173		0.0464557
ES47i	G	102	5.96785	6.60762		8.30061	7.67236	7.54686		0.0567516
ES46i	A	101	6.62078	7.32833		9.2656	8.7708	8.58011		0.0594682
ES45i	A	100	6.73307	7.40354		9.31991	8.66208	8.51811		0.0482217
ES44d	G	99	7.779	8.32898		10.6483	10.4185	10.504		0.0574709
ES43i	G	98	7.29866	7.83597		9.82538	9.00499	8.87768		0.0282247
ES42i	G	97	8.02229	8.57967		10.7235	9.8107	9.8882		0.0239057
ES41i	G	96	9.00168	9.74952		12.2608	11.7818	11.9113		0.0597991
	G	95	1.27675	1.3725		0.668393	0.476735	0.514558		0.00219166
ES40i	A	94	9.6962	10.5893		12.9083	12.2947	12.3887		0.0777476
ES39i	G	93	9.93325	10.8212		13.0587	12.4313	12.649		0.0811793
ES38i	C	92	15.0693	16.3906		17.3197	15.5092	15.8542		0.614914
	C	91	10.3471	11.356		9.0066	7.28205	7.62538		0.0341281
	G	90	0.368052	0.363492		0.162921	0.136608	0.202517		0.00847674
ES37i	A	89	19.1096	20.7734		21.2173	18.8157	19.08		0.849298
	C	88	1.91928	2.1914		0.956638	0.978561	1.05805		0.0691906
	G	87	0.781851	1.00274		0.417746	0.370794	0.367837		0.130258
ES36i	G	86	21.6132	23.4787		27.6088	28.6152	28.7822		0.0680761
	C	85	3.93837	3.97752		2.10962	1.7313	1.98177		0.00237598
	G	84	0.840074	1.00483		0.463698	0.507402	0.551755		0.100374
ES35i	G	83	23.0189	24.872		28.6031	29.1226	29.4187		0.0969395
ES34i	G	82	22.8504	24.6631		28.3608	28.986	29.4332		0.0824029
	C	81	3.79281	3.9629		1.56237	1.09844	1.13451		0.0007388
	G	80	0.698675	0.760409		0.49294	0.630071	0.756339		0.311077
	G	79	5.31908	5.43985		3.27095	3.28417	3.63704		0.000996042
	A	78	4.90112	4.8382		3.00777	2.97471	3.14935		0.000104854
ES33i	G	77	25.9654	27.7758		30.7837	31.6624	32.225		0.0763946
	C	76	4.83043	4.86327		2.23912	1.60863	1.62014		0.00450657
	A	75	1.493	1.46441		0.622441	0.420976	0.4071		0.00365605
ES32d	A	74	29.7935	31.9998		34.7063	35.9196	36.3952		0.0985525
	G	73	12.8631	13.3343		10.051	10.1034	10.6445		0.00763836
ES31i	A	72	29.6916	31.6886		34.4097	35.5321	36.0108		0.08734
ES30i	G	71	29.5398	31.0472		33.1816	34.2664	34.6345		0.0673355
	G	70	10.3138	10.6269		5.19258	3.6466	3.80236		0.00341239
	A	69	10.5675	11.2202		5.35132	3.82782	3.82716		0.00172718
ES29i	G	68	30.172	32.2087		34.1006	34.5898	35.0313		0.166803
ES28i	G	67	30.9871	33.1488		34.9152	35.0024	35.5583		0.204223
ES27i	G	66	31.5173	33.059		34.0254	34.0935	34.6304		0.222042
	C	65	8.23231	8.39165		4.57432	3.31484	3.35806		0.00652147
	G	64	1.08752	1.07167		0.434456	0.276004	0.33064		0.00324425
ES26i	G	63	33.1871	35.0791		36.252	36.4883	37.0751		0.214941
	G	62	11.5697	11.778		5.02966	3.54345	3.6949		0.002729
ES25i	A	61	31.8563	33.4935		35.993	36.979	37.445		0.0716789
ES24i	G	60	33.447	34.9934		35.7674	36.8117	37.1763		0.143857
	C	59	8.33004	8.37494		3.33361	2.0324	2.08097		0.00512299
	A	58	1.78204	1.77986		0.898154	0.552009	0.535223		0.0109807
ES23i	G	57	36.6617	38.7579		38.466	39.1759	39.6355		0.399038
	A	56	15.6141	15.9477		8.1544	5.61488	5.85439		0.00592041
ES22i	A	55	42.222	43.9094		42.7229	42.3932	42.9791		0.738834
	G	54	17.3276	17.0967		8.88545	6.42616	6.83185		0.00511883
ES21i	G	53	38.658	40.3121		41.5156	41.9471	42.3839		0.181961
	C	52	17.9306	17.9323		11.5005	9.00778	9.47904		0.00915547
ES20d	C	51	52.8415	54.8727		54.52	54.6851	55.9133		0.436618
ES19d	G	50	60.4437	62.9739		66.0498	64.5571	65.7002		0.17676
ES18i	A	49	46.0148	47.7094		41.29	40.6702	41.0386		0.0799355
	G	48	24.5867	24.9326		9.70841	5.96894	6.13131		0.00420666
	G	47	25.3623	26.0147		9.18205	6.00797	6.42681		0.00135427
ES17i	A	46	57.3746	59.4477		52.4647	49.7784	50.2945		0.0230056
	A	45	22.7257	22.8123		10.7778	7.92606	8.33213		0.00409374
ES16i	A	44	33.9648	35.7246		37.7559	39.5634	40.0405		0.053265
ES15i	G	43	68.2456	70.0788		64.5668	62.1038	62.9993		0.0298903
	A	42	48.4165	48.8103		35.216	29.2899	30.2474		0.0107581
ES14i	G	41	71.2004	73.3669		67.7918	65.098	66.1797		0.0456265
ES13i	G	40	70.7554	72.9888		67.7542	65.2597	66.2623		0.0621933
ES12i	G	39	68.1063	70.0161		66.856	64.6882	65.6114		0.107371
	G	38	46.5721	47.0325		35.1826	29.6997	30.4499		0.0116893
	A	37	47.5203	47.935		35.4708	30.327	31.0533		0.00974203
ES11i	C	36	25.7969	27.4666		34.6437	37.6202	37.8231		0.00503718
	C	35	0.598865	0.499279		0.242293	0.189579	0.183918		0.0617318
	G	34	0.494895	0.419896		0.196341	0.114305	0.163253		0.0269455
	A	33	98.297	98.2013		98.4627	98.4304	98.5948		0.0435015
	G	32	1.5034	1.5814		0.831314	0.995288	0.989853		0.00282298
ES10i	A	31	23.6614	25.1896		31.7153	34.1409	34.0435		0.00558048
	C	30	3.38525	3.36335		2.22659	2.41713	2.30415		0.00200002
	G	29	0.54688	0.495101		0.27989	0.351278	0.285177		0.0149616
ES9i	A	28	86.1804	87.4909		86.2269	84.8281	85.8341		0.272166
ES8d	G	27	87.1806	88.6106		87.1543	85.9795	86.9253		0.305664
ES7i	A	26	87.0807	88.5416		87.0332	85.9043	86.8901		0.315641
ES6i	A	25	87.27	88.7129		87.2212	86.0911	87.1298		0.317372
ES5i	G	24	87.3178	88.784		87.2629	86.1245	87.1567		0.316012
ES4i	G	23	88.2265	89.7554		88.0984	86.9888	87.9916		0.307169
ES3d	A	22	88.4864	89.91		88.182	86.7016	87.7002		0.199904
ES2d	G	21	90.2768	91.3744		89.6817	88.7842	89.8473		0.181173
	G	20
	A	19
	G	18
ES1i	A	17
	G	16
	G	15
	A	14
	G	13
	A	12
	A	11
	A	10
	A	9
	G	8

## Sheet: E4
	G
	G
	A
	A
	C
	A
	G
	C		J64_VK_PCF_H2 RNAi 0-day rep1	J55_VK_PCF_H2 RNAi 0-day rep2		J245_BSF_Mito_ND7-3'_0-DAY_BioRep1	J247_BSF_Mito_ND7-3'_0-DAY_BioRep3	J248_BSF_Mito_ND7-3'_0-DAY_BioRep4
	G
	G
	G
	A	Site #
	A									P-Value
	C
	A	117	0.0118837	0.00986466		0	0	0		0.0589338
	C	116	0.052628	0.104565		0	0	0		0.203153
	C	115	0.0135814	0.00986466		0	0	0		0.100087
	C	114	0.0373489	0.0335398		0.0546299	0	0.0502639		0.980711
	C	113	0.00339536	0.0138105		0.0546299	0	0		0.656336
	A	112	0.00509303	0.00789173		0.0819448	0.0595061	0.0753958		0.00799478
	A	111	1.01012	1.29819		1.25649	0.654567	1.58331		0.974723
	A	110	1.04577	1.29424		1.39306	0.714073	1.70897		0.772727
	G	109	0.697745	0.941088		1.25649	0.565308	1.63358		0.40692
	G	108	0.821676	1.13641		1.47501	0.624814	1.50792		0.547896
ES51i	G	107	1.91838	2.30833		2.64955	1.4579	2.81478		0.710283
	A	106	0.477047	0.655013		1.96668	0.862838	2.08595		0.10406
ES50d	G	105	2.53124	2.99096		3.85141	2.55876	4.69967		0.26793
ES49i	A	104	2.61952	3.10539		3.87872	2.14222	4.19703		0.494441
ES48i	G	103	2.68063	3.26323		3.469	1.60666	3.82006		0.993483
ES47i	G	102	3.02187	3.53155		4.69817	2.85629	5.32797		0.303807
ES46i	A	101	3.4327	3.89654		3.19585	1.84469	3.56874		0.270142
ES45i	A	100	3.4344	3.9064		5.13521	3.21333	6.45891		0.310385
ES44d	G	99	4.20685	4.60088		7.18383	4.58197	8.59512		0.176828
ES43i	G	98	3.75017	4.1688		4.04261	2.64802	5.32797		0.958246
ES42i	G	97	4.14403	4.52788		7.23846	4.49271	8.72078		0.180486
ES41i	G	96	4.68899	5.14541		6.80142	4.84975	8.4192		0.224545
	G	95	0.825071	0.964763		4.42502	2.70753	4.72481		0.0383163
ES40i	A	94	5.08454	5.59129		9.45097	6.15888	10.6811		0.122068
ES39i	G	93	5.24922	5.68796		9.66949	5.71259	10.9073		0.167917
ES38i	C	92	8.19299	8.45007		10.844	6.69444	12.8173		0.424284
	C	91	6.17276	6.37454		25.3756	17.7626	29.907		0.0362523
	G	90	0.276721	0.368938		3.60557	2.08271	3.64413		0.0315063
ES37i	A	89	10.5375	10.9379		12.1825	7.55727	12.39		0.987604
	C	88	1.11368	1.42051		9.56023	7.14073	10.7565		0.0161578
	G	87	0.580606	0.676715		0.600929	0.416543	0.829354		0.926614
ES36i	G	86	11.9941	12.4788		60.448	42.6956	67.3033		0.0258934
	C	85	2.21547	2.74829		3.71483	2.14222	3.92058		0.307735
	G	84	0.573815	0.731958		0.491669	0.208271	0.477507		0.124715
ES35i	G	83	12.5068	13.1969		61.6498	43.4395	68.6856		0.0265293
ES34i	G	82	12.3829	12.7945		59.0822	41.8625	65.9462		0.026516
	C	81	2.07286	2.75027		2.02131	1.48765	2.06082		0.313882
	G	80	0.339536	0.510989		0.491669	0.148765	0.477507		0.73407
	G	79	2.81475	3.5493		3.63289	2.23148	3.79492		0.955117
	A	78	2.59405	3.29282		3.52363	2.11247	3.09123		0.953784
ES33i	G	77	14.1501	14.6924		61.4586	43.0824	68.5348		0.0292458
	C	76	2.5567	3.35398		3.469	2.29098	3.84519		0.716316
	A	75	0.813188	1.08709		0.327779	0.327284	0.351847		0.138527
ES32d	A	74	16.5507	17.7307		66.9762	46.5338	73.1088		0.0297738
	G	73	7.63276	8.94133		14.8593	10.3243	14.9032		0.0648638
ES31i	A	72	16.5846	17.711		68.6971	47.6346	74.7173		0.029255
ES30i	G	71	16.1789	17.2138		61.322	42.9932	67.4793		0.0307944
	G	70	6.27801	7.7694		1.31112	0.446296	0.90475		0.0536751
	A	69	6.55983	8.17385		8.82273	5.11752	8.29354		0.976856
ES29i	G	68	16.8596	18.1056		68.6971	47.7536	75.0942		0.0296806
ES28i	G	67	17.2722	18.2615		68.6698	47.8727	75.1445		0.0299819
ES27i	G	66	17.4012	18.5909		69.0795	48.1404	75.3958		0.0297863
	C	65	5.22545	6.09833		0.355094	0.119012	0.201056		0.0459482
	G	64	0.684164	0.94898		1.20186	0.446296	1.03041		0.792169
ES26i	G	63	19.0344	19.824		62.1415	43.7072	68.2584		0.034319
	G	62	7.37641	8.64144		8.11254	4.73073	7.56471		0.398355
ES25i	A	61	18.7458	19.2992		70.0901	48.5272	75.8985		0.0313558
ES24i	G	60	19.8679	20.6388		70.3906	48.5867	76.2754		0.0332932
	C	59	6.33573	7.26236		0.382409	0.0595061	0.12566		0.036527
	A	58	1.29703	1.4284		0	0	0.0251319		0.0283704
ES23i	G	57	25.034	25.0582		71.2647	49.5983	77.4064		0.0397276
	A	56	13.4864	14.3353		0.409724	0.148765	0.175924		0.0157081
ES22i	A	55	31.7635	31.7129		71.2101	49.5091	77.3561		0.0556663
	G	54	17.2128	17.786		0.355094	0.178518	0.150792		0.0073438
ES21i	G	53	27.7401	27.6388		71.4013	49.5388	77.4566		0.0453568
	C	52	19.1532	19.167		0.437039	0.178518	0.150792		2.1e-05
ES20d	C	51	44.0581	43.586		71.4013	49.2115	76.9289		0.121389
ES19d	G	50	54.4768	51.7835		71.2647	49.3306	77.0545		0.268618
ES18i	A	49	36.152	35.8975		71.4013	49.4496	77.1048		0.0708278
	G	48	25.2954	25.6442		0.10926	0.0892591	0.0502639		0.00399823
	G	47	27.1136	26.7707		0.10926	0.0595061	0.0502639		0.00365606
ES17i	A	46	51.9421	49.8777		72.1934	49.9256	77.8839		0.204543
	A	45	22.2599	22.2113		0.21852	0.148765	0.100528		1.52056e-08
ES16i	A	44	23.3397	21.9291		72.4119	50.1636	78.0347		0.0343023
ES15i	G	43	64.7138	61.1569		72.5485	50.1934	78.0347		0.688315
	A	42	54.0761	50.7911		0.21852	0.148765	0.0753958		0.0199157
ES14i	G	41	67.2976	63.5461		72.8763	50.5504	78.286		0.852398
ES13i	G	40	66.5456	63.0135		72.7943	50.5207	78.2357		0.805566
ES12i	G	39	64.2775	61.0879		73.0402	50.6397	78.286		0.641449
	G	38	52.6212	49.6843		0.0546299	0.0595061	0		0.0182648
	A	37	53.7094	50.7635		0.21852	0.148765	0.100528		0.0179395
ES11i	C	36	16.8885	15.9235		73.0402	50.7289	78.3614		0.0261653
	C	35	0.623048	0.522827		0.16389	0.0595061	0.0502639		0.0150343
	G	34	0.485536	0.380776		0	0.029753	0		0.0696983
	A	33	70.693	69.0921		1.74816	1.24963	1.38226		0.0056408
	G	32	1.44982	1.41262		0.16389	0.0595061	0.0753958		6.33112e-05
ES10i	A	31	13.9821	13.4988		72.1388	50.1041	77.5572		0.0242276
	C	30	2.78928	2.87851		0.327779	0.178518	0.276451		8.98218e-05
	G	29	0.375187	0.404451		0.191205	0.178518	0.0753958		0.0137365	*
ES9i	A	28	85.2132	83.2676		73.5865	51.3835	78.7886		0.190164
ES8d	G	27	85.8804	83.9048		73.8323	51.4728	78.9897		0.18354
ES7i	A	26	85.8889	83.9226		73.8869	51.6215	79.0651		0.183994
ES6i	A	25	85.9653	84.0035		73.8869	51.6513	79.0651		0.182548
ES5i	G	24	86.0111	84.0429		73.9689	51.7703	79.2661		0.184492
ES4i	G	23	86.5374	84.5717		74.3513	52.8117	79.5929		0.177831
ES3d	A	22	86.5476	84.6447		74.1601	52.8712	79.5426		0.174578
ES2d	G	21	87.4898	85.7081		75.6624	54.9241	81.0505		0.179968
	G	20
	A	19
	G	18
ES1i	A	17
	G	16
	G	15
	A	14
	G	13
	A	12
	A	11
	A	10
	A	9
	G	8

## Sheet: E5
	G
	G
	A		J64_H2 RNAi 0-day rep1	J55_H2 RNAi 0-day rep2		J56_H2 RNAi 3-day rep2	J66_H2 RNAi 4-day rep1	J57_H2 RNAi 4-day rep2
	A
	C
	A
	G
	C
	G
	G
	G
	A	Site #
	A									p-Value
	C
	A	117	0.000118852	9.86563e-05		9.94946e-05	6.89299e-05	0.000242463		0.652916
	C	116	0.000526557	0.00104675		0.000696878	0.000689727	0.00123664		0.808167
	C	115	0.000135833	9.86563e-05		3.97955e-05	1.72316e-05	0.00012699		0.244024
	C	114	0.000373629	0.000335511		0.000278635	0.000172342	0.000392619		0.369796
	C	113	3.39547e-05	0.000138124		0.00023882	6.89299e-05	0.000254012		0.29368
	A	112	5.09329e-05	7.89235e-05		0.000159201	0.000137869	0.00012699		0.0490168
	A	111	0.0102043	0.0131526		0.0143907	0.0103236	0.015544		0.483942
	A	110	0.0105682	0.0131121		0.0176565	0.0121032	0.0195598		0.175077
	G	109	0.00702648	0.00950029		0.0107187	0.00655613	0.0103918		0.637424
	G	108	0.00828483	0.0114947		0.0110847	0.00708014	0.0101915		0.846941
ES51i	G	107	0.908784	1.0708		0.873343	0.69685	0.634223		0.119789
	A	106	0.00479334	0.00659332		0.0054213	0.00411793	0.00637757		0.760081
ES50d	G	105	0.383117	0.430189		0.421412	0.576271	0.557371		0.139688
ES49i	A	104	0.222662	0.276561		0.175945	0.158249	0.142402		0.151135
ES48i	G	103	0.280616	0.313741		0.228758	0.218241	0.238404		0.119244
ES47i	G	102	0.41382	0.430855		0.271228	0.338392	0.30634		0.0160984
ES46i	A	101	0.109769	0.130509		0.0450248	0.0448562	0.0484525		0.0852028
ES45i	A	100	0.241104	0.30092		0.154644	0.109424	0.120894		0.08674
ES44d	G	99	0.323011	0.357392		0.245865	0.371969	0.294269		0.444451
ES43i	G	98	0.258689	0.308359		0.185507	0.179817	0.167521		0.13354
ES42i	G	97	0.109041	0.119512		0.0513712	0.0483112	0.0531935		0.0389671
ES41i	G	96	0.145583	0.151943		0.0468171	0.0426891	0.0408963		0.00336912
	G	95	0.00831935	0.00974162		0.00485845	0.00253943	0.00427762		0.0193651
ES40i	A	94	0.18146	0.215787		0.0739287	0.0513487	0.0555641		0.0474075
ES39i	G	93	0.106261	0.133255		0.0431385	0.0363809	0.0355135		0.0959106
ES38i	C	92	0.125204	0.133669		0.0614511	0.0579933	0.0548235		0.0149575
	C	91	0.0657885	0.0680856		0.0468226	0.0333321	0.0404622		0.0149676
	G	90	0.00277489	0.00370304		0.00187382	0.000827786	0.0012945		0.0828808
ES37i	A	89	0.106614	0.130967		0.0910986	0.0970369	0.0977553		0.297202
	C	88	0.0112622	0.0144098		0.00584386	0.0042917	0.00654126		0.0948013
	G	87	0.00583996	0.00681326		0.00253331	0.00155322	0.00312637		0.0152125
ES36i	G	86	0.165265	0.211454		0.0887873	0.0637474	0.0788016		0.104759
	C	85	0.0226566	0.0282596		0.0120009	0.00833999	0.0107454		0.0828245
	G	84	0.00577127	0.00737355		0.00351417	0.00231433	0.00334712		0.0951626
ES35i	G	83	0.170294	0.221735		0.0759274	0.0527231	0.0541801		0.097825
ES34i	G	82	0.111213	0.137719		0.0456092	0.0262489	0.0227775		0.0424454
	C	81	0.0211674	0.0282805		0.0093182	0.00545747	0.00744255		0.103689
	G	80	0.00340692	0.00513614		0.00241334	0.00229702	0.00364934		0.300818
	G	79	0.0289627	0.0367991		0.0172033	0.0151661	0.017536		0.140219
	A	78	0.0266313	0.0340494		0.0162983	0.0138537	0.0148065		0.140161
ES33i	G	77	0.378369	0.461629		0.200687	0.190334	0.174328		0.103832
	C	76	0.0262378	0.0347038		0.0131025	0.00786718	0.00975581		0.099299
	A	75	0.00819854	0.0109903		0.00369453	0.00163966	0.00269679		0.0862647
ES32d	A	74	0.230934	0.28349		0.215402	0.300128	0.260946		0.967471
	G	73	0.0826349	0.098193		0.0588421	0.0521411	0.0611855		0.116477
ES31i	A	72	0.465057	0.54138		0.310183	0.327809	0.2891		0.101201
ES30i	G	71	0.288012	0.356499		0.12723	0.0928846	0.0913692		0.0721342
	G	70	0.0669855	0.0842389		0.0342848	0.019428	0.024782		0.0614979
	A	69	0.0702035	0.0890145		0.0354994	0.0201986	0.0265793		0.0683623
ES29i	G	68	0.394216	0.5		0.178586	0.112877	0.115247		0.0709986
ES28i	G	67	0.499484	0.596963		0.23282	0.131933	0.134485		0.0249908
ES27i	G	66	0.35153	0.423844		0.155224	0.0825123	0.0889784		0.0281792
	C	65	0.0551356	0.0649438		0.0289066	0.0171232	0.0209897		0.0244531
	G	64	0.00688877	0.00958072		0.00313361	0.00177798	0.00224438		0.120663
ES26i	G	63	0.358536	0.440987		0.161528	0.0971548	0.0925401		0.0435148
	G	62	0.0796386	0.0945882		0.0355208	0.0225535	0.0281632		0.0390739
ES25i	A	61	0.627174	0.708348		0.306164	0.282572	0.246385		0.0353412
ES24i	G	60	0.409151	0.475458		0.158609	0.0903003	0.0946361		0.0168431
	C	59	0.067643	0.0783108		0.02956	0.0167312	0.0225202		0.0171426
	A	58	0.0131407	0.014491		0.00759824	0.00364907	0.0043824		0.00953211
ES23i	G	57	0.336657	0.381895		0.193311	0.126022	0.123776		0.00999316
	A	56	0.155887	0.167342		0.0812805	0.0480181	0.0582042		0.00355944
ES22i	A	55	1.36059	1.39982		0.70522	0.425992	0.414615		0.00958014
	G	54	0.207916	0.216338		0.115652	0.0745843	0.0880137		0.00573195
ES21i	G	53	0.657033	0.660031		0.402798	0.258594	0.248569		0.0190356
	C	52	0.236907	0.237119		0.152095	0.0990247	0.115242		0.0181653
ES20d	C	51	0.348296	0.333575		0.163354	0.093417	0.097141		0.0061863
ES19d	G	50	0.0232788	0.0284069		0.00632268	0.0048924	0.00632926		0.0726282
ES18i	A	49	1.80161	1.83147		0.665684	0.359674	0.347115		0.00509031
	G	48	0.338606	0.344884		0.123257	0.0609118	0.0759868		0.00446891
	G	47	0.371998	0.365574		0.107197	0.0634002	0.0733073		0.00131488
ES17i	A	46	0.261431	0.280829		0.109522	0.0926558	0.0929876		0.00833654
	A	45	0.286338	0.285533		0.116123	0.0778374	0.0852876		0.00363945
ES16i	A	44	0.263023	0.25409		0.106484	0.110002	0.0846058		0.000520097
ES15i	G	43	2.91486	2.87281		2.01983	1.52364	1.35264		0.0232176
	A	42	1.17752	1.03215		0.654291	0.438657	0.469285		0.0155436
ES14i	G	41	3.74799	3.72273		2.39124	1.70596	1.53208		0.0191334
ES13i	G	40	3.13787	3.16686		2.24593	1.61965	1.46027		0.0286273
ES12i	G	39	4.09309	4.02973		2.54556	1.85964	1.62885		0.0165495
	G	38	1.11065	0.987452		0.654617	0.440014	0.470907		0.0123047
	A	37	1.16027	1.03101		0.666799	0.458507	0.483577		0.0121364
ES11i	C	36	0.105211	0.0925951		0.0360659	0.0370268	0.0258543		0.0206834
	C	35	0.00626954	0.00525575		0.00199366	0.00269533	0.00219801		0.0579175
	G	34	0.00487905	0.00382231		0.0014945	0.00165694	0.00144497		0.113713
	A	33	2.41215	2.23541		1.59535	1.31756	1.22168		0.00725001
	G	32	0.0147115	0.0143286		0.00717421	0.00984896	0.00818117		0.0122207
ES10i	A	31	0.0761793	0.0874126		0.0363876	0.0390667	0.0294459		0.0346977
	C	30	0.0286932	0.0296382		0.016175	0.0199656	0.0186368		0.00481189
	G	29	0.003766	0.00406093		0.00211353	0.00264335	0.00217482		0.00648928
ES9i	A	28	0.0143071	0.013301		0.00742072	0.00738402	0.00806363		0.0244091
ES8d	G	27	0.00219907	0.00207352		0.00231345	0.00377536	0.00350861		0.13929
ES7i	A	26	0.098298	0.0952136		0.07602	0.0682379	0.0607946		0.015541
ES6i	A	25	0.00142391	0.0015525		0.00177123	0.00347928	0.0028663		0.132914
ES5i	G	24	0.00298933	0.00232947		0.0037276	0.00899335	0.00722821		0.117675
ES4i	G	23	0.00210353	0.00179953		0.0030099	0.00915614	0.00696677		0.13199
ES3d	A	22	0.00204419	0.00196175		0.00234508	0.00323497	0.00281249		0.0871429
ES2d	G	21	0.0101535	0.0103966		0.0119096	0.0191743	0.0157593		0.125455
	G	20
	A	19
	G	18
ES1i	A	17
	G	16
	G	15
	A	14
	G	13
	A	12
	A	11
	A	10
	A	9
	G	8

## Sheet: E6
	A		J245_BSF_Mito_ND7-3'_0-DAY_BioRep1	J246_BSF_Mito_ND7-3'_0-DAY_BioRep2	J247_BSF_Mito_ND7-3'_0-DAY_BioRep3		J249_BSF_Mito_ND7-3'_3-DAY_BioRep1	J250_BSF_Mito_ND7-3'_3-DAY_BioRep2	J251_BSF_Mito_ND7-3'_3-DAY_BioRep3
	A
	C
	A
	G
	C
	G
	G
	G
	A	Site #									P-value
	A
	C
	A	117	0	0	0		0	0	0		#DIV/0!
	C	116	0	0	0		0	0	0		#DIV/0!
	C	115	0	0	0		0	0	0		#DIV/0!
	C	114	0.000546597	0	0		0	0.000229358	0.000364299		0.945105
	C	113	0.000546597	0	0		0.000200924	0	0		0.601597
	A	112	0.00082012	0	0.000595415		0.000200924	0	0.000728863		0.647065
	A	111	0.0127248	0.00960512	0.0065888		0.00626642	0.00483871	0.00512445		0.13257
	A	110	0.0141274	0.00917431	0.00719209		0.00545344	0.00576568	0.00622939		0.168066
	G	109	0.0127248	0.00917431	0.00568522		0.00565657	0.00530198	0.00255568		0.132848
	G	108	0.0149709	0.00874387	0.00628743		0.00484457	0.00530198	0.00328827		0.160184
ES51i	G	107	0.901961	0.645833	0.441176		0.529412	0.384615	0.4		0.227777
	A	106	0.0200613	0.013499	0.00870348		0.00667341	0.00599769	0.00659824		0.144733
ES50d	G	105	1.20312	0.835443	0.72		0.745098	0.731343	0.560976		0.235593
ES49i	A	104	0.844156	0.913043	0.531915		0.526316	0.327273	0.461538		0.0912506
ES48i	G	103	0.763889	0.885246	0.588235		0.794118	0.327273	0.275862		0.228794
ES47i	G	102	2.44	2.56818	2.31034		1.75758	1.28261	1.16667		0.017622
ES46i	A	101	0.444444	0.629032	0.512195		0.384615	0.293103	0.212121		0.0344911
ES45i	A	100	1.98413	1.98413	1.51163		1.05556	0.728571	0.9375		0.012308
ES44d	G	99	2.24691	2.25641	2.34783		2.13559	1.85526	1.87805		0.0545648
ES43i	G	98	1.59649	2.04	1.28205		1.59524	1.2	1.19355		0.307187
ES42i	G	97	1.57282	1.35577	1.47541		1.26582	0.912621	0.92		0.0446197
ES41i	G	96	1.49	1.61616	1.62903		1.4697	1.2069	1.02128		0.104986
	G	95	0.0462989	0.0343319	0.0278287		0.0173718	0.025635	0.0211975		0.0957451
ES40i	A	94	3.325	2.9759	3.05882		2.33871	1.81707	2.05556		0.00650522
ES39i	G	93	0.580357	0.791209	0.745455		0.534247	0.695652	0.662791		0.410217
ES38i	C	92	0.975124	1.10215	1.08333		0.85034	0.939394	0.973333		0.0703714
	C	91	0.340044	0.294118	0.215991		0.17711	0.261863	0.179047		0.170504
	G	90	0.0374044	0.026253	0.0212701		0.0107614	0.0130081	0.0110457		0.0697559
ES37i	A	89	0.742188	0.772201	0.671053		0.632124	0.586364	0.747475		0.277521
	C	88	0.105708	0.0931361	0.0768984		0.0506543	0.0587521	0.034275		0.0168713
	G	87	0.00604562	0.00488634	0.00418285		0.00261833	0.0041446	0.00218978		0.0635163
ES36i	G	86	0.194924	0.192991	0.186931		0.168028	0.194566	0.186642		0.393412
	C	85	0.0385816	0.0275907	0.0218912		0.0150897	0.0184493	0.0125369		0.0908087
	G	84	0.00494098	0.00360704	0.00208706		0.00261833	0.00252874	0.00182415		0.273739
ES35i	G	83	0.0586304	0.0496894	0.039886		0.0487552	0.052499	0.0417981		0.800359
ES34i	G	82	0.0145403	0.0107172	0.00571837		0.0031072	0.00629723	0.00393701		0.135883
	C	81	0.0206301	0.0180801	0.0151012		0.0117886	0.0139502	0.00844657		0.0444529
	G	80	0.00494098	0.00296862	0.00148987		0.00100543	0.00206801	0.00218978		0.301144
	G	79	0.0376984	0.0280374	0.0228241		0.0223865	0.0290231	0.0261584		0.502329
	A	78	0.0365232	0.027814	0.0215805		0.0228067	0.0239493	0.0265421		0.436237
ES33i	G	77	0.0895884	0.088386	0.077381		0.10509	0.0788894	0.0876758		0.573977
	C	76	0.0359366	0.0264757	0.023447		0.020082	0.0266008	0.0208178		0.246085
	A	75	0.00328857	0.00275599	0.00328358		0.00140817	0.00229832	0.00109369		0.034769
ES32d	A	74	0.165953	0.137469	0.150846		0.221165	0.200991	0.26178		0.0338234
	G	73	0.174527	0.130227	0.115129		0.126754	0.173258	0.186177		0.432707
ES31i	A	72	0.175783	0.138101	0.144389		0.156576	0.142615	0.185393		0.636347
ES30i	G	71	0.011717	0.00843373	0.00626741		0.00899101	0.00853658	0.00763359		0.819137
	G	70	0.0132854	0.00659715	0.00448297		0.00322451	0.00530198	0.00365497		0.262617
	A	69	0.0967645	0.0657954	0.0539354		0.0447009	0.0597813	0.0651668		0.35382
ES29i	G	68	0.138009	0.11401	0.11691		0.103689	0.101467	0.128049		0.355499
ES28i	G	67	0.0252855	0.0168436	0.015142		0.015103	0.0169364	0.0157534		0.420383
ES27i	G	66	0.13459	0.108592	0.112792		0.104663	0.0984204	0.128322		0.538059
	C	65	0.0035636	0.00127011	0.00119154		0.00160966	0.00183781	0.00145879		0.680163
	G	64	0.0121648	0.00702576	0.00448297		0.00342673	0.0083237	0.00475668		0.432641
ES26i	G	63	0.00132042	0.00197472	0.00204638		0	0.000799361	0		0.0132692
	G	62	0.0882878	0.061252	0.0496565		0.0420766	0.0569559	0.0651668		0.440277
ES25i	A	61	0.155335	0.122751	0.12872		0.121722	0.117863	0.152555		0.758811
ES24i	G	60	0.00624756	0.00319943	0.00307125		0.00219974	0.0010921	0		0.0777277
	C	59	0.00383877	0.00148211	0.000595415		0.000200924	0.000458821	0		0.210134
	A	58	0	0	0		0	0	0		#DIV/0!
ES23i	G	57	0.000767165	0	0.00060024		0	0	0		0.18952
	A	56	0.0041141	0.00148211	0.00148987		0.000401929	0.000688389	0		0.144102
ES22i	A	55	0.00153669	0	0		0.00174444	0.00108656	0.000655738		0.352214
	G	54	0.0035636	0.00190638	0.00178838		0.000401929	0.000688389	0		0.0568676
ES21i	G	53	0.00114898	0.000350631	0		0	0.000722804	0		0.571452
	C	52	0.00438957	0.00148211	0.00178838		0.000200924	0.000688389	0		0.128223
ES20d	C	51	0.00345489	0.000353232	0.000604961		0.0017452	0.00145191	0.0019685		0.825431
ES19d	G	50	0.000383436	0.000705965	0.00120773		0	0	0		0.085676
ES18i	A	49	0.00499808	0.00424929	0.00849515		0.00261552	0.00363108	0.00393185		0.186527
	G	48	0.00109379	0.000423012	0.000893389		0.000401929	0.000229358	0.000364299		0.133296
	G	47	0.00109379	0.000211461	0.000595415		0.000401929	0.000458821	0.000728863		0.734328
ES17i	A	46	0.000378501	0.000348675	0.00119332		0.000429738	0.00036036	0.0012945		0.899981
	A	45	0.00218998	0.000634652	0.00148987		0.000603015	0.000688389	0.00145879		0.388424
ES16i	A	44	0.00188964	0.00139179	0.000593472		0.000428082	0.00143885	0.00128949		0.652443
ES15i	G	43	0.00264251	0	0.00237671		0.000854701	0.00107797	0.000643915		0.435189
	A	42	0.00218998	0.000634652	0.00148987		0.000401929	0.00114784	0.00218978		0.794169
ES14i	G	41	0.0011257	0.00034638	0.00295159		0.00127932	0.000358809	0.0025641		0.944954
ES13i	G	40	0.00150319	0.001386	0.00236127		0.00127877	0.00107604	0		0.131278
ES12i	G	39	0.012112	0.00801953	0.0118906		0.0103226	0.00758123	0.0103426		0.484314
	G	38	0.000546597	0.000211461	0.000595415		0.000200924	0.000458821	0		0.267554
	A	37	0.00218998	0.0010582	0.00148987		0.000804182	0.000688389	0.00292184		0.901535
ES11i	C	36	0.00112317	0.000344947	0.000586854		0	0	0		0.0966352
	C	35	0.00164159	0.000846382	0.000595415		0.000200924	0.000229358	0.00145879		0.490156
	G	34	0	0	0.000297619		0	0.000458821	0.00109369		0.317068
	A	33	0.0177926	0.0108998	0.0126544		0.00810045	0.00809062	0.0129104		0.198271
	G	32	0.00164159	0.00127011	0.000595415		0.000804182	0.000229358	0.00255568		0.973861
ES10i	A	31	0.00418251	0.00278067	0.00537313		0.002145	0.00180832	0.00647249		0.730112
	C	30	0.00328857	0.00254345	0.00178838		0.00140817	0.00160772	0.00438917		0.950357
	G	29	0.00191571	0.000634652	0.00178838		0.000603015	0.000688389	0.00182415		0.511553
ES9i	A	28	0.00260514	0.00548509	0.00465387		0.000840689	0.00249732	0.00439422		0.281484
ES8d	G	27	0.00259644	0.00204778	0.00289855		0.00167504	0.0017762	0.00312305		0.584114
ES7i	A	26	0.00707372	0.0075188	0.00754936		0.00628141	0.00569192	0.0119048		0.797891
ES6i	A	25	0.00148093	0.00135777	0.00462963		0.00249688	0.00212615	0.00372208		0.820692
ES5i	G	24	0.00445104	0.00441276	0.00578035		0.00333056	0.00212089	0.00684505		0.643272
ES4i	G	23	0.00554119	0.0057047	0.00509626		0.00618302	0.00457585	0.00988875		0.458295
ES3d	A	22	0.00110619	0.00134048	0.00169109		0.00123305	0.000703482	0.00123305		0.258294
ES2d	G	21	0.0183824	0.01727	0.0312849		0.0328867	0.0262055	0.0292505		0.250084
	G	20
	A	19
	G	18
ES1i	A	17
	G	16
	G	15
	A	14
	G	13
	A	12
	A	11
	A	10
	A	9
	G	8

## Sheet: E7
	G	Site-by-Site NC/C											Cumulative NC/C
	A
	A
	C
	A
	G
	C
	G		J61_VK_ND7 3' _RESC6_-TET_R1	J70_VK_ND7 3'_RESC6_-TET_R2		J62_VK_ND7 3'_RESC6_+TET R1	J63_VK_ND7 3'_RESC6_+TET_R2	J72_VK_ND7 3'_RESC6_+TET_R3					J61_VK_ND7 3' _RESC6_-TET_R1	J70_VK_ND7 3'_RESC6_-TET_R2		J62_VK_ND7 3'_RESC6_+TET R1	J63_VK_ND7 3'_RESC6_+TET_R2	J72_VK_ND7 3'_RESC6_+TET_R3
	G
	G
	A	Site #
	A									P-Value
	C
	A	117	4.16e-05	0.000104463		0.000125339	8.36e-05	0.000165347		0.3129			25.7419	25.0936		13.8851	11.5884	11.7963				-TET CUM AVERAGE	-TET CUM SD	+TET CUM AVE	+TET CUM SD
	C	116	0.00122835	0.00163211		0.00167378	0.00128409	0.00132431		0.991664			25.7418	25.0935		13.8849	11.5884	11.7962				25.4177	0.458407	12.4233	1.27019
	C	115	0.00010398	6.27e-05		0.000208917	0.000250976	0.000103336		0.129899			25.7406	25.0918		13.8833	11.5871	11.7948
	C	114	0.000645027	0.000376168		0.000501546	0.000446267	0.000496206		0.86378			25.7405	25.0918		13.883	11.5868	11.7947
	C	113	6.24e-05	0.000250747		4.18e-05	0.00027887	0.000268717		0.771066			25.7398	25.0914		13.8825	11.5864	11.7942				% CHANGE	51.1236
	A	112	0.00039524	0.000167151		0.000334308	0.000250976	0.000413471		0.731972			25.7398	25.0912		13.8825	11.5861	11.794				P-VALUE	0.000918815
	A	111	0.0215609	0.0244398		0.0363668	0.0308073	0.0304947		0.0282333			25.7394	25.091		13.8822	11.5859	11.7936
	A	110	0.0223427	0.025735		0.0401947	0.0356885	0.0363874		0.0184805			25.7178	25.0665		13.8458	11.555	11.7631
	G	109	0.0141074	0.0161112		0.0173828	0.0142514	0.0141462		0.924747			25.6955	25.0408		13.8056	11.5194	11.7267
	G	108	0.0160142	0.0177748		0.018725	0.013449	0.0149332		0.55701			25.6814	25.0247		13.7882	11.5051	11.7125
ES51i	G	107	1.13113	1.07213		0.663648	0.537736	0.494331		0.00311253			25.6654	25.0069		13.7695	11.4917	11.6976
	A	106	0.00912792	0.0096815		0.0104259	0.00834926	0.00843996		0.684654			24.5342	23.9348		13.1058	10.9539	11.2033
ES50d	G	105	0.361239	0.363341		0.373959	0.468478	0.428124		0.154642			24.5251	23.9251		13.0954	10.9456	11.1948
ES49i	A	104	0.225822	0.215529		0.140636	0.141787	0.126255		0.00246186			24.1639	23.5618		12.7215	10.4771	10.7667
ES48i	G	103	0.27027	0.277928		0.169602	0.214249	0.215123		0.032201			23.938	23.3462		12.5808	10.3353	10.6404
ES47i	G	102	0.36148	0.384851		0.214548	0.289597	0.272474		0.0239232			23.6678	23.0683		12.4112	10.1211	10.4253
ES46i	A	101	0.0785908	0.0850603		0.0311483	0.0362319	0.0361867		0.0141732			23.3063	22.6835		12.1967	9.83146	10.1529
ES45i	A	100	0.260903	0.267979		0.130193	0.109247	0.129934		0.000550399			23.2277	22.5984		12.1655	9.79523	10.1167
ES44d	G	99	0.273315	0.270554		0.181734	0.252766	0.287161		0.418474			22.9668	22.3304		12.0353	9.68598	9.98673
ES43i	G	98	0.259871	0.251167		0.146199	0.164803	0.170253		0.00168122			22.6935	22.0599		11.8536	9.43322	9.69957
ES42i	G	97	0.0840124	0.0842133		0.0422249	0.035	0.0395394		0.00212748			22.4336	21.8087		11.7074	9.26841	9.52932
ES41i	G	96	0.103492	0.0981176		0.0371025	0.0340103	0.0353871		0.0143951			22.3496	21.7245		11.6652	9.23341	9.48978
	G	95	0.0129326	0.013916		0.00672891	0.00479018	0.0051722		0.00222679			22.2461	21.6264		11.6281	9.1994	9.45439
ES40i	A	94	0.156785	0.161017		0.066989	0.0517529	0.0554577		0.000522629			22.2332	21.6125		11.6213	9.19461	9.44922
ES39i	G	93	0.0903903	0.0900673		0.0350993	0.0295544	0.0285666		0.00110824			22.0764	21.4514		11.5544	9.14286	9.39376
ES38i	C	92	0.100532	0.103051		0.0638953	0.0472515	0.0557314		0.00756004			21.986	21.3614		11.5193	9.11331	9.36519
	C	91	0.115412	0.128108		0.0989808	0.0785399	0.0825485		0.0367666			21.8855	21.2583		11.4554	9.06605	9.30946
	G	90	0.00369412	0.00364818		0.00163187	0.00136795	0.00202928		0.00843911			21.7701	21.1302		11.3564	8.98751	9.22691
ES37i	A	89	0.104037	0.0990274		0.0896803	0.117569	0.111874		0.632926			21.7664	21.1266		11.3548	8.98615	9.22489
	C	88	0.0195684	0.022405		0.00965878	0.00988231	0.0106936		0.0704566			21.6623	21.0275		11.2651	8.86858	9.11301
	G	87	0.00788012	0.0101289		0.00419498	0.00372174	0.00369195		0.131021			21.6428	21.0051		11.2554	8.8587	9.10232
ES36i	G	86	0.159915	0.15866		0.0728896	0.0733034	0.0685079		5.4613e-05			21.6349	20.995		11.2512	8.85497	9.09863
	C	85	0.0409983	0.0414228		0.0215508	0.017618	0.0202184		0.00222563			21.475	20.8363		11.1783	8.78167	9.03012
	G	84	0.00847191	0.0101502		0.00465858	0.0050999	0.00554817		0.101185			21.434	20.7949		11.1568	8.76405	9.0099
ES35i	G	83	0.167845	0.164401		0.0655151	0.0495328	0.0506273		0.000927532			21.4255	20.7848		11.1521	8.75895	9.00435
ES34i	G	82	0.119613	0.106674		0.0344355	0.0183154	0.0214429		0.00656752			21.2577	20.6204		11.0866	8.70942	8.95372
	C	81	0.0394233	0.0412642		0.0158717	0.0111064	0.0114753		0.00066375			21.138	20.5137		11.0522	8.6911	8.93228
	G	80	0.00703591	0.00766235		0.00495382	0.00634066	0.00762103		0.311104			21.0986	20.4724		11.0363	8.68	8.92081
	G	79	0.056179	0.0575279		0.0338156	0.0339569	0.0377431		0.000899235			21.0916	20.4648		11.0313	8.67366	8.91318
	A	78	0.0515371	0.0508419		0.0310104	0.0306592	0.0325175		9.57823e-05			21.0354	20.4072		10.9975	8.6397	8.87544
ES33i	G	77	0.382529	0.361319		0.181119	0.193213	0.197512		0.0140793			20.9839	20.3564		10.9665	8.60904	8.84292
	C	76	0.050756	0.0511188		0.022904	0.0163493	0.0164682		0.00422823			20.6013	19.9951		10.7854	8.41583	8.64541
	A	75	0.0151563	0.0148618		0.0062634	0.00422756	0.00408765		0.00354616			20.5506	19.944		10.7625	8.39948	8.62894
ES32d	A	74	0.222317	0.210239		0.200231	0.267486	0.2805		0.313469			20.5354	19.9291		10.7562	8.39525	8.62486
	G	73	0.14762	0.153859		0.111741	0.11239	0.119126		0.00936831			20.3131	19.7189		10.556	8.12776	8.34436
ES31i	A	72	0.424908	0.40623		0.280429	0.297201	0.308062		0.00566715			20.1655	19.565		10.4443	8.01538	8.22523
ES30i	G	71	0.277059	0.256616		0.102582	0.0807175	0.0795491		0.00436113			19.7406	19.1588		10.1638	7.71817	7.91717
	G	70	0.114998	0.118905		0.0547698	0.0378461	0.0395265		0.00255911			19.4635	18.9022		10.0612	7.63746	7.83762
	A	69	0.118161	0.126382		0.0565388	0.0398017	0.0397946		0.0015798			19.3485	18.7833		10.0065	7.59961	7.79809
ES29i	G	68	0.343767	0.345023		0.132649	0.0967029	0.0960817		0.00255687			19.2304	18.6569		9.94994	7.55981	7.7583
ES28i	G	67	0.43939	0.434201		0.174536	0.113328	0.115816		0.00385818			18.8866	18.3118		9.81729	7.46311	7.66222
ES27i	G	66	0.328629	0.305478		0.116365	0.0660797	0.0688863		0.00135467			18.4472	17.8776		9.64275	7.34978	7.5464
	C	65	0.0897081	0.0916036		0.0479359	0.0342849	0.0347475		0.0057008			18.1186	17.5722		9.52639	7.2837	7.47751
	G	64	0.0109948	0.0108328		0.00436351	0.00276768	0.00331737		0.00317733			18.0289	17.4806		9.47845	7.24941	7.44277
ES26i	G	63	0.309807	0.299992		0.117723	0.072699	0.0746331		0.00229715			18.0179	17.4697		9.47409	7.24665	7.43945
	G	62	0.130835	0.133504		0.0529603	0.0367362	0.0383666		0.00203938			17.7081	17.1697		9.35637	7.17395	7.36482
ES25i	A	61	0.467714	0.440651		0.215747	0.185238	0.188041		0.00389223			17.5772	17.0362		9.30341	7.13721	7.32645
ES24i	G	60	0.320608	0.301352		0.0958659	0.0564045	0.055132		0.000686973			17.1095	16.5956		9.08766	6.95197	7.13841
	C	59	0.0908699	0.0914045		0.0344857	0.0207456	0.0212519		0.00454688			16.7889	16.2942		8.99179	6.89557	7.08328
	A	58	0.0181437	0.0181211		0.00906293	0.00555073	0.00538104		0.0107687			16.698	16.2028		8.95731	6.87482	7.06202
ES23i	G	57	0.270978	0.268928		0.122516	0.0871112	0.0882269		0.00435624			16.6799	16.1847		8.94824	6.86927	7.05664
	A	56	0.185033	0.189735		0.0887838	0.059489	0.0621845		0.00430107			16.4089	15.9158		8.82573	6.78216	6.96842
ES22i	A	55	0.774137	0.73639		0.330774	0.217942	0.220253		0.00176285			16.2239	15.726		8.73695	6.72267	6.90623
	G	54	0.209593	0.206224		0.0975196	0.0686748	0.0733282		0.00380427			15.4497	14.9897		8.40617	6.50473	6.68598
ES21i	G	53	0.408302	0.380033		0.184082	0.120995	0.121623		0.0021593			15.2402	14.7834		8.30865	6.43606	6.61265
	C	52	0.218481	0.218506		0.12995	0.098995	0.104716		0.00776682			14.8319	14.4034		8.12457	6.31506	6.49103
ES20d	C	51	0.259454	0.254573		0.107237	0.0653378	0.0647751		0.00511277			14.6134	14.1849		7.99462	6.21606	6.38631
ES19d	G	50	0.0252178	0.0241905		0.00751928	0.00355378	0.00344022		0.00191965			14.3539	13.9303		7.88738	6.15073	6.32154
ES18i	A	49	1.00789	0.949134		0.297283	0.173423	0.173492		0.000633748			14.3287	13.9061		7.87986	6.14717	6.3181
	G	48	0.326026	0.332137		0.107523	0.0634784	0.0653179		0.00234985			13.3208	12.957		7.58258	5.97375	6.1446
	G	47	0.339806	0.351621		0.101104	0.06392	0.0686822		0.000400983			12.9948	12.6249		7.47506	5.91027	6.07929
ES17i	A	46	0.198662	0.189475		0.0725021	0.0561339	0.0554206		0.000402398			12.655	12.2732		7.37395	5.84635	6.0106
	A	45	0.294091	0.295543		0.120798	0.0860837	0.0908947		0.00296212			12.4563	12.0838		7.30145	5.79022	5.95518
ES16i	A	44	0.184825	0.18387		0.0742898	0.0525886	0.0554527		0.00290436			12.1622	11.7882		7.18065	5.70413	5.86429
ES15i	G	43	1.55071	1.47718		0.891336	0.690265	0.701987		0.00244707			11.9774	11.6043		7.10636	5.65155	5.80884
	A	42	0.938606	0.953518		0.54359	0.414225	0.433637		0.00560158			10.4267	10.1272		6.21503	4.96128	5.10685
ES14i	G	41	1.9669	1.85738		1.0428	0.802254	0.822605		0.00168697			9.48808	9.17365		5.67144	4.54705	4.67321
ES13i	G	40	1.69095	1.58692		0.990306	0.775485	0.787945		0.00286822			7.52118	7.31627		4.62864	3.7448	3.85061
ES12i	G	39	2.0556	1.93049		1.09559	0.850024	0.868966		0.00196012			5.83023	5.72935		3.63833	2.96932	3.06266
	G	38	0.871682	0.887951		0.542795	0.42247	0.437812		0.00640096			3.77463	3.79886		2.54274	2.11929	2.19369
	A	37	0.9055	0.920676		0.549686	0.435277	0.450396		0.0051461			2.90295	2.91091		1.99995	1.69682	1.75588
ES11i	C	36	0.0531409	0.0504954		0.0197983	0.0165738	0.0166074		0.00137669			1.99745	1.99023		1.45026	1.26155	1.30549
	C	35	0.00602473	0.00501785		0.00242881	0.00189939	0.00184257		0.0622993			1.94431	1.93974		1.43047	1.24497	1.28888
	G	34	0.00497357	0.00421666		0.00196727	0.00114436	0.00163521		0.0273483			1.93828	1.93472		1.42804	1.24307	1.28704
	A	33	1.67187	1.67141		1.22907	1.04895	1.09349		0.00963437			1.93331	1.9305		1.42607	1.24193	1.2854
	G	32	0.0152635	0.0160681		0.00838283	0.0100529	0.0099975		0.0028137			0.261438	0.259094		0.196997	0.192973	0.191913
ES10i	A	31	0.0538063	0.0555896		0.0267785	0.0227159	0.0225312		0.000353474			0.246174	0.243026		0.188615	0.18292	0.181915
	C	30	0.0350386	0.034804		0.0227729	0.02477	0.0235849		0.00192963			0.192368	0.187437		0.161836	0.160204	0.159384
	G	29	0.00549887	0.00497565		0.00280675	0.00352517	0.00285993		0.0151099			0.157329	0.152633		0.139063	0.135434	0.135799
ES9i	A	28	0.0154853	0.01451		0.0092905	0.00818423	0.00773952		0.00421998			0.151831	0.147657		0.136256	0.131909	0.132939
ES8d	G	27	0.00258262	0.0023868		0.003801	0.00387357	0.00365059		0.00968607			0.136345	0.133147		0.126966	0.123725	0.1252
ES7i	A	26	0.107913	0.107702		0.0956037	0.0793023	0.0784324		0.0526219			0.133763	0.13076		0.123165	0.119851	0.121549
ES6i	A	25	0.00162287	0.00188742		0.00201564	0.00272763	0.00306894		0.0986033			0.0258498	0.0230582		0.0275612	0.0405489	0.0431166
ES5i	G	24	0.00288983	0.00339975		0.00490691	0.00848786	0.00839211		0.067212			0.0242269	0.0211708		0.0255456	0.0378212	0.0400477
ES4i	G	23	0.00236245	0.00240306		0.00428592	0.00837023	0.0087179		0.0794299			0.0213371	0.0177711		0.0206386	0.0293334	0.0316556
ES3d	A	22	0.00341909	0.00237557		0.00280285	0.00312883	0.00345211		0.737024			0.0189746	0.015368		0.0163527	0.0209631	0.0229377
ES2d	G	21	0.0155556	0.0129924		0.0135499	0.0178343	0.0194855		0.307003			0.0155556	0.0129924		0.0135499	0.0178343	0.0194855	0	0.307003
	G	20
	A	19
	G	18
ES1i	A	17
	G	16
	G	15
	A	14
	G	13
	A	12
	A	11
	A	10
	A	9
	G	8

## Sheet: E8
	G
	G
	A		J64_H2 RNAi 0-day rep1	J55_H2 RNAi 0-day rep2		J245_BSF_Mito_ND7-3'_0-DAY_BioRep1	J246_BSF_Mito_ND7-3'_0-DAY_BioRep2	J247_BSF_Mito_ND7-3'_0-DAY_BioRep3
	A
	C
	A
	G
	C
	G
	G
	G
	A	Site #
	A									P-Value
	C
	A	117	0.000118852	9.86563e-05		0	0	0		0.0589413
	C	116	0.000526557	0.00104675		0	0	0		0.203286
	C	115	0.000135833	9.86563e-05		0	0	0		0.100099
	C	114	0.000373629	0.000335511		0.000546597	0	0		0.444248
	C	113	3.39547e-05	0.000138124		0.000546597	0	0		0.656213
	A	112	5.09329e-05	7.89235e-05		0.00082012	0	0.000595415		0.237917
	A	111	0.0102043	0.0131526		0.0127248	0.00960512	0.0065888		0.442998
	A	110	0.0105682	0.0131121		0.0141274	0.00917431	0.00719209		0.539642
	G	109	0.00702648	0.00950029		0.0127248	0.00917431	0.00568522		0.722012
	G	108	0.00828483	0.0114947		0.0149709	0.00874387	0.00628743		0.973225
ES51i	G	107	0.908784	1.0708		0.901961	0.645833	0.441176		0.1288
	A	106	0.00479334	0.00659332		0.0200613	0.013499	0.00870348		0.117444
ES50d	G	105	0.383117	0.430189		1.20312	0.835443	0.72		0.0686057
ES49i	A	104	0.222662	0.276561		0.844156	0.913043	0.531915		0.0426376
ES48i	G	103	0.280616	0.313741		0.763889	0.885246	0.588235		0.0312798
ES47i	G	102	0.41382	0.430855		2.44	2.56818	2.31034		0.00120028
ES46i	A	101	0.109769	0.130509		0.444444	0.629032	0.512195		0.0144457
ES45i	A	100	0.241104	0.30092		1.98413	1.98413	1.51163		0.00832209
ES44d	G	99	0.323011	0.357392		2.24691	2.25641	2.34783		2.37193e-05
ES43i	G	98	0.258689	0.308359		1.59649	2.04	1.28205		0.0241019
ES42i	G	97	0.109041	0.119512		1.57282	1.35577	1.47541		0.00201799
ES41i	G	96	0.145583	0.151943		1.49	1.61616	1.62903		0.00091191
	G	95	0.00831935	0.00974162		0.0462989	0.0343319	0.0278287		0.0356256
ES40i	A	94	0.18146	0.215787		3.325	2.9759	3.05882		0.00100948
ES39i	G	93	0.106261	0.133255		0.580357	0.791209	0.745455		0.00939348
ES38i	C	92	0.125204	0.133669		0.975124	1.10215	1.08333		0.00165252
	C	91	0.0657885	0.0680856		0.340044	0.294118	0.215991		0.0267642
	G	90	0.00277489	0.00370304		0.0374044	0.026253	0.0212701		0.0333036
ES37i	A	89	0.106614	0.130967		0.742188	0.772201	0.671053		0.00079272
	C	88	0.0112622	0.0144098		0.105708	0.0931361	0.0768984		0.00908609
	G	87	0.00583996	0.00681326		0.00604562	0.00488634	0.00418285		0.180597
ES36i	G	86	0.165265	0.211454		0.194924	0.192991	0.186931		0.910926
	C	85	0.0226566	0.0282596		0.0385816	0.0275907	0.0218912		0.541042
	G	84	0.00577127	0.00737355		0.00494098	0.00360704	0.00208706		0.086631
ES35i	G	83	0.170294	0.221735		0.0586304	0.0496894	0.039886		0.0985693
ES34i	G	82	0.111213	0.137719		0.0145403	0.0107172	0.00571837		0.0648565
	C	81	0.0211674	0.0282805		0.0206301	0.0180801	0.0151012		0.27246
	G	80	0.00340692	0.00513614		0.00494098	0.00296862	0.00148987		0.454721
	G	79	0.0289627	0.0367991		0.0376984	0.0280374	0.0228241		0.608595
	A	78	0.0266313	0.0340494		0.0365232	0.027814	0.0215805		0.785633
ES33i	G	77	0.378369	0.461629		0.0895884	0.088386	0.077381		0.0765052
	C	76	0.0262378	0.0347038		0.0359366	0.0264757	0.023447		0.769712
	A	75	0.00819854	0.0109903		0.00328857	0.00275599	0.00328358		0.130203
ES32d	A	74	0.230934	0.28349		0.165953	0.137469	0.150846		0.12903
	G	73	0.0826349	0.098193		0.174527	0.130227	0.115129		0.0953937
ES31i	A	72	0.465057	0.54138		0.175783	0.138101	0.144389		0.0500144
ES30i	G	71	0.288012	0.356499		0.011717	0.00843373	0.00626741		0.0687483
	G	70	0.0669855	0.0842389		0.0132854	0.00659715	0.00448297		0.0601489
	A	69	0.0702035	0.0890145		0.0967645	0.0657954	0.0539354		0.670829
ES29i	G	68	0.394216	0.5		0.138009	0.11401	0.11691		0.0973251
ES28i	G	67	0.499484	0.596963		0.0252855	0.0168436	0.015142		0.0575401
ES27i	G	66	0.35153	0.423844		0.13459	0.108592	0.112792		0.0729179
	C	65	0.0551356	0.0649438		0.0035636	0.00127011	0.00119154		0.0484799
	G	64	0.00688877	0.00958072		0.0121648	0.00702576	0.00448297		0.904502
ES26i	G	63	0.358536	0.440987		0.00132042	0.00197472	0.00204638		0.0657029
	G	62	0.0796386	0.0945882		0.0882878	0.061252	0.0496565		0.227395
ES25i	A	61	0.627174	0.708348		0.155335	0.122751	0.12872		0.0375026
ES24i	G	60	0.409151	0.475458		0.00624756	0.00319943	0.00307125		0.0478801
	C	59	0.067643	0.0783108		0.00383877	0.00148211	0.000595415		0.0414741
	A	58	0.0131407	0.014491		0	0	0		0.0310859
ES23i	G	57	0.336657	0.381895		0.000767165	0	0.00060024		0.0400582
	A	56	0.155887	0.167342		0.0041141	0.00148211	0.00148987		0.020005
ES22i	A	55	1.36059	1.39982		0.00153669	0	0		0.00900453
	G	54	0.207916	0.216338		0.0035636	0.00190638	0.00178838		0.0112433
ES21i	G	53	0.657033	0.660031		0.00114898	0.000350631	0		0.000810525
	C	52	0.236907	0.237119		0.00438957	0.00148211	0.00178838		1.21553e-05
ES20d	C	51	0.348296	0.333575		0.00345489	0.000353232	0.000604961		0.0121966
ES19d	G	50	0.0232788	0.0284069		0.000383436	0.000705965	0.00120773		0.0628091
ES18i	A	49	1.80161	1.83147		0.00499808	0.00424929	0.00849515		0.00490974
	G	48	0.338606	0.344884		0.00109379	0.000423012	0.000893389		0.00566559
	G	47	0.371998	0.365574		0.00109379	0.000211461	0.000595415		0.00526069
ES17i	A	46	0.261431	0.280829		0.000378501	0.000348675	0.00119332		0.0227109
	A	45	0.286338	0.285533		0.00218998	0.000634652	0.00148987		4.85969e-08
ES16i	A	44	0.263023	0.25409		0.00188964	0.00139179	0.000593472		0.0104953
ES15i	G	43	2.91486	2.87281		0.00264251	0	0.00237671		0.00456187
	A	42	1.17752	1.03215		0.00218998	0.000634652	0.00148987		0.0418664
ES14i	G	41	3.74799	3.72273		0.0011257	0.00034638	0.00295159		0.00207116
ES13i	G	40	3.13787	3.16686		0.00150319	0.001386	0.00236127		0.00291658
ES12i	G	39	4.09309	4.02973		0.012112	0.00801953	0.0118906		0.00490205
	G	38	1.11065	0.987452		0.000546597	0.000211461	0.000595415		0.0373537
	A	37	1.16027	1.03101		0.00218998	0.0010582	0.00148987		0.0375568
ES11i	C	36	0.105211	0.0925951		0.00112317	0.000344947	0.000586854		0.0405793
	C	35	0.00626954	0.00525575		0.00164159	0.000846382	0.000595415		0.0211801
	G	34	0.00487905	0.00382231		0	0	0.000297619		0.0701427
	A	33	2.41215	2.23541		0.0177926	0.0108998	0.0126544		0.024267
	G	32	0.0147115	0.0143286		0.00164159	0.00127011	0.000595415		4.8045e-05
ES10i	A	31	0.0761793	0.0874126		0.00418251	0.00278067	0.00537313		0.0425183
	C	30	0.0286932	0.0296382		0.00328857	0.00254345	0.00178838		0.00012816
	G	29	0.003766	0.00406093		0.00191571	0.000634652	0.00178838		0.0177697
ES9i	A	28	0.0143071	0.013301		0.00260514	0.00548509	0.00465387		0.00264827
ES8d	G	27	0.00219907	0.00207352		0.00259644	0.00204778	0.00289855		0.265867
ES7i	A	26	0.098298	0.0952136		0.00707372	0.0075188	0.00754936		0.0102228
ES6i	A	25	0.00142391	0.0015525		0.00148093	0.00135777	0.00462963		0.448521
ES5i	G	24	0.00298933	0.00232947		0.00445104	0.00441276	0.00578035		0.0283634
ES4i	G	23	0.00210353	0.00179953		0.00554119	0.0057047	0.00509626		0.000780671
ES3d	A	22	0.00204419	0.00196175		0.00110619	0.00134048	0.00169109		0.0600045
ES2d	G	21	0.0101535	0.0103966		0.0183824	0.01727	0.0312849		0.115742
	G	20
	A	19
	G	18
ES1i	A	17
	G	16
	G	15
	A	14
	G	13
	A	12
	A	11
	A	10
	A	9
	G	8

## Sheet: E9
	G
	G
	A		Site-by-Site NC/C
	A
	C
	A
	G
	C
	G
	G
	G
	A		J37_F1_RNAi_MITO_-TET1	J46_F1_RNAi_MITO_-TET2		J38_F1_RNAi_MITO_3-DAY1	J39_F1_RNAi_MITO_4-DAY1	J47_F1_RNAi_MITO_3-DAY2	J48_F1_RNAi_MITO_4-DAY2			AVERAGE -TET	SD -TET	AVERAGE +TET	SD +TET
	A
	C																							Average	SD						Average	SD
	A	117	0.00231522	0.010976		0.0147603	0.00769275	0.00322151	0.00915583			0.0066456	0.006124	0.0085582	0.005818		0.746888				Total edits	2016.22	2019.95	2018.08	2.64201		1811.81	1762.62	1710.56	1837.26	1780.56	56.0149
	C	116	0.0694565	0.119638		0.135527	0.119238	0.109531	0.160736			0.0945474	0.035484	0.121432	0.013136		0.292533
	C	115	0.00347283	0.00768319		0.00939295	0.00384638	0.00429535	0.0071212			0.00557801	0.002977	0.00584489	0.003081		0.929605
	C	114	0.0439891	0.0581727		0.0375718	0.030771	0.0440273	0.0376406			0.0510809	0.010029	0.0374567	0.006629		0.156238
	C	113	0.0138913	0.0241472		0.00939295	0	0.0107384	0.00508657			0.0190192	0.007252	0.00671044	0.00585		0.123859
	A	112	0.0196793	0.0131712		0.00402555	0.00576956	0.0139599	0.00915583			0.0164253	0.004602	0.00791833	0.005304		0.164004
	A	111	1.22359	1.3709		1.48677	1.32508	1.49156	1.53513			1.29725	0.104163	1.43447	0.094767		0.222605
	A	110	1.27916	1.46968		1.71623	1.45393	1.69451	1.75385			1.37442	0.134723	1.62156	0.145574		0.15275										0.00482852
	G	109	0.735081	0.814418		0.853416	0.565417	0.823633	0.718224			0.77475	0.0561	0.747489	0.15838		0.83714
	G	108	0.887886	0.961496		0.944662	0.646191	0.913835	0.799609			0.924691	0.052051	0.834896	0.164149		0.525616
ES51i	G	107	2.35573	2.38289		2.51328	1.84818	2.50526	2.23809			2.36931	0.0192	2.28891	0.381701		0.795987
	A	106	0.595011	0.678316		0.512587	0.430794	0.482153	0.546298			0.636663	0.058906	0.475178	0.04134		0.0344725
ES50d	G	105	2.98894	3.04254		4.38248	4.49064	3.97642	5.44569			3.01574	0.0379	4.28318	0.271113		0.00829515
ES49i	A	104	2.94959	3.05901		3.2191	2.55015	3.16138	3.03465			3.0043	0.077372	2.97687	0.370681		0.927974
ES48i	G	103	3.11397	3.13255		3.77596	3.2098	3.63279	3.7661			3.12326	0.013138	3.53952	0.294381		0.154213
ES47i	G	102	3.50061	3.61988		4.75552	4.30217	4.29642	5.09675			3.56024	0.084338	4.45137	0.263413		0.0214132
ES46i	A	101	3.92313	3.90086		5.43717	5.10799	4.85589	6.21681			3.912	0.015747	5.13368	0.291493		0.0111452
ES45i	A	100	3.87799	3.91184		5.40363	5.04837	4.83012	6.13136			3.89491	0.023938	5.09404	0.289469		0.0115454
ES44d	G	99	4.82028	4.8426		6.57238	6.55999	5.73429	7.7377			4.83144	0.015785	6.28889	0.480336		0.0267671
ES43i	G	98	4.21832	4.24771		5.81155	5.10991	5.14475	6.30125			4.23302	0.020776	5.3554	0.395418		0.0318829
ES42i	G	97	4.67442	4.7076		6.38452	5.91188	5.59469	7.11103			4.69101	0.02346	5.9637	0.397456		0.0232509
ES41i	G	96	5.15946	5.21579		7.47679	7.57351	6.45376	8.78553			5.18762	0.039829	7.16802	0.620455		0.0234596
	G	95	1.18308	1.1865		0.351565	0.194242	0.317856	0.211601			1.18479	0.002424	0.287887	0.082832		0.000707687
ES40i	A	94	5.70817	5.71959		7.83774	7.96584	6.7598	9.13549			5.71388	0.008074	7.52113	0.662432		0.0352416
ES39i	G	93	5.8656	5.85788		7.94912	8.09277	6.89081	9.23518			5.86174	0.005458	7.64423	0.656425		0.0356641
ES38i	C	92	8.37877	8.33297		9.99275	9.99673	8.74533	11.1386			8.35587	0.032387	9.57827	0.721352		0.107687
	C	91	6.5347	6.41327		4.64146	4.33102	4.2438	4.45584			6.47398	0.085865	4.40543	0.209008		0.00104063
	G	90	0.347283	0.379769		0.100639	0.0730811	0.108458	0.0651081			0.363526	0.022971	0.0940591	0.018583		0.00069013
ES37i	A	89	10.9857	11.0133		12.1303	11.6661	10.6213	12.8151			10.9995	0.019516	11.4726	0.772883		0.471782
	C	88	1.50605	1.58713		0.458913	0.230783	0.359735	0.263485			1.54659	0.057331	0.34981	0.114388		0.000933004
	G	87	0.788331	0.812223		0.151629	0.140393	0.220137	0.0885064			0.800277	0.016894	0.170719	0.043164		0.00032547
ES36i	G	86	12.846	12.7387		16.6389	19.3665	14.6858	20.5131			12.7924	0.075839	16.8971	2.35101		0.101054
	C	85	2.96464	3.00852		0.789008	0.498106	0.730209	0.555454			2.98658	0.031029	0.672441	0.153814		0.00027391
	G	84	0.775598	0.80454		0.166389	0.103852	0.132082	0.0986795			0.790069	0.020465	0.134108	0.031318		0.00013212
ES35i	G	83	13.7292	13.4895		16.9315	19.528	14.936	20.7268			13.6094	0.169529	17.1318	2.30257		0.132807
ES34i	G	82	13.4248	13.1624		16.8657	19.4954	14.8759	20.6993			13.2936	0.185533	17.079	2.31712		0.116442
	C	81	2.95074	2.81973		0.650797	0.376945	0.570207	0.406926			2.88524	0.09264	0.53265	0.140736		0.000260089
	G	80	0.468831	0.439039		0.107348	0.092313	0.119196	0.130216			0.453935	0.021066	0.106286	0.013473		0.00017493
	G	79	3.83284	3.7472		1.02786	0.967364	1.09746	1.00511			3.79002	0.060557	1.03089	0.065102		2.05369e-05
	A	78	3.63373	3.60232		1.05872	0.97121	1.16511	1.08649			3.61803	0.022213	1.06501	0.097105		5.20791e-05
ES33i	G	77	15.2631	15.07		17.7607	20.3935	15.7661	21.6546			15.1665	0.1365	17.9734	2.32103		0.203447
	C	76	3.60132	3.58146		0.980892	0.48849	0.883768	0.664306			3.59139	0.01404	0.784383	0.260812		0.000721604
	A	75	1.24211	1.25785		0.21738	0.146162	0.245909	0.168874			1.24998	0.011126	0.20315	0.051373		0.0001112
ES32d	A	74	18.6005	18.1444		20.1962	22.4917	18.1457	24.0483			18.3724	0.322477	20.2779	2.17414		0.326701
	G	73	9.86977	9.52276		5.38484	5.28492	5.0277	5.81294			9.69627	0.245369	5.23249	0.184251		0.000165373
ES31i	A	72	18.1571	17.8678		20.1345	22.3724	17.9277	24.0035			18.0124	0.204553	20.1449	2.22239		0.289135
ES30i	G	71	17.7218	17.353		19.1777	22.1359	17.0214	23.4817			17.5374	0.260778	19.445	2.56771		0.393426
	G	70	8.48874	8.12223		2.82728	1.45585	2.60835	1.59413			8.30549	0.259164	2.29716	0.73677		0.00178527
	A	69	8.7793	8.56566		2.93328	1.46739	2.59654	1.67959			8.67248	0.151069	2.3324	0.767811		0.00162067
ES29i	G	68	18.81	18.3321		20.1787	22.2513	17.8998	23.7553			18.571	0.337919	20.1099	2.17656		0.415285
ES28i	G	67	19.3031	18.9753		20.3518	22.4128	18.0845	23.9435			19.1392	0.231816	20.2831	2.16499		0.530633
ES27i	G	66	19.5566	19.2508		19.6286	22.0782	17.4101	23.4837			19.4037	0.216273	19.7056	2.33499		0.873587
	C	65	6.77317	6.72938		2.67028	1.32123	2.43439	1.60125			6.75127	0.030965	2.14197	0.720498		0.00332897
	G	64	0.820744	0.878079		0.158338	0.101929	0.129934	0.122078			0.849412	0.040542	0.130067	0.028205		0.000158577
ES26i	G	63	20.9631	20.7194		21.0308	22.7552	18.7664	24.2233			20.8412	0.172367	20.8508	2.00048		0.995309
	G	62	9.4183	9.48215		2.92255	1.92511	2.56325	2.05192			9.45023	0.04515	2.4703	0.505173		0.000344649
ES25i	A	61	19.6724	19.7491		21.0509	23.8802	18.9135	25.4776			19.7107	0.05423	21.2816	2.49138		0.45979
ES24i	G	60	20.9793	20.9246		20.7853	23.8475	18.5258	25.5163			20.952	0.038693	21.0529	2.67092		0.962767
	C	59	7.48047	7.41428		1.89872	0.905821	1.67733	1.02545			7.44737	0.046802	1.49396	0.52123		0.000607194
	A	58	1.56393	1.52127		0.567602	0.228859	0.454233	0.325541			1.5426	0.030163	0.416898	0.17243		0.00320412
ES23i	G	57	26.8183	26.9768		23.9882	25.4899	21.5401	27.2651			26.8975	0.112049	23.6728	1.99373		0.11864
	A	56	15.3128	15.4707		7.30637	3.85791	6.44947	4.26662			15.3917	0.111586	5.87125	1.79547		0.00573135
ES22i	A	55	33.6771	34.2703		29.6106	28.9305	26.5098	30.7646			33.9737	0.419437	28.3503	1.62978		0.0198382
	G	54	19.0334	19.8292		7.01922	3.94254	6.32705	4.03467			19.4313	0.562727	5.76293	1.61405		0.0015955
ES21i	G	53	27.7085	28.0634		27.6099	28.2112	24.9012	30.0474			27.886	0.25094	26.9074	1.76328		0.512538
	C	52	20.8011	21.6062		9.74451	5.56955	9.03849	5.75597			21.2036	0.569335	8.11752	2.23466		0.00449799
ES20d	C	51	44.0539	44.8973		43.4773	42.6275	41.2332	44.9053			44.4756	0.596317	42.446	1.13299		0.109687
ES19d	G	50	50.7484	51.5487		55.4546	52.3203	53.3665	54.7997			51.1486	0.56591	53.7138	1.59575		0.127535
ES18i	A	49	37.2542	37.9418		24.9624	26.3823	22.5968	27.9792			37.598	0.486228	24.6472	1.91236		0.00295046
	G	48	27.0348	27.8439		6.87295	4.02139	6.24436	4.14861			27.4393	0.572114	5.7129	1.49823		0.000329431
	G	47	25.0472	25.6849		6.35232	4.25794	5.93295	4.5006			25.366	0.450942	5.5144	1.10815		0.000177772
ES17i	A	46	50.5215	51.3259		39.0787	38.158	37.0055	40.2857			50.9237	0.568794	38.0807	1.03875		0.000586954
	A	45	21.1576	21.952		6.97628	4.38871	6.65349	4.68372			21.5548	0.561698	6.00616	1.41002		0.000750315
ES16i	A	44	23.5157	24.0319		23.061	26.1457	21.1589	28.0982			23.7738	0.365052	23.4552	2.51669		0.87659
ES15i	G	43	61.2271	62.2525		54.6173	51.2933	52.341	53.5443			61.7398	0.725086	52.7505	1.69941		0.00651876
	A	42	51.6536	52.5267		37.133	28.767	36.8391	29.673			52.0902	0.617324	34.2464	4.74751		0.0152128
ES14i	G	41	63.871	64.8264		56.6931	52.6915	54.5112	55.1995			64.3487	0.675511	54.6319	2.00355		0.00797442
ES13i	G	40	63.3883	64.2896		56.8032	52.8146	54.5896	55.3938			63.839	0.637326	54.7358	1.99831		0.00943978
ES12i	G	39	60.9608	61.8124		56.0571	52.0511	53.8508	54.4884			61.3866	0.602129	53.9863	2.00645		0.0168188
	G	38	50.2309	51.2085		37.6255	29.119	37.2525	29.8999			50.7197	0.691206	34.6656	4.80716		0.0210183
	A	37	51.7972	52.5014		38.6345	30.1402	38.3736	30.9996			52.1493	0.497973	35.7161	4.83063		0.0198664
ES11i	C	36	15.417	15.4498		21.5045	25.6534	19.6641	27.5041			15.4334	0.02317	22.274	3.06791		0.0580635
	C	35	0.644788	0.63551		0.216038	0.25963	0.193291	0.290952			0.640149	0.006561	0.222986	0.033711		0.000489152
	G	34	0.464201	0.390745		0.127476	0.0730811	0.0816116	0.115974			0.427473	0.051941	0.0940562	0.029255		0.00245293
	A	33	72.398	71.4932		65.0945	59.8535	63.7967	59.0561			71.9456	0.639799	62.9149	2.72951		0.0220415
	G	32	1.54078	1.51688		0.691053	0.644268	0.603496	0.711103			1.52883	0.016897	0.646272	0.043812		0.000123755
ES10i	A	31	12.839	12.8474		18.3458	21.9397	16.7304	23.504			12.8432	0.005908	19.0053	2.66656		0.0532808
	C	30	3.03641	2.98766		1.62364	1.45393	1.47438	1.52902			3.01203	0.034467	1.51732	0.092644		0.000238435
	G	29	0.404005	0.41599		0.296549	0.31348	0.256647	0.3408			0.409998	0.008474	0.288892	0.02918		0.0121064
ES9i	A	28	85.8216	85.0156		83.5784	82.0605	80.643	82.8715			85.4186	0.569947	82.094	1.468		0.0609992
ES8d	G	27	86.4803	85.5852		84.0306	82.4586	81.1907	83.2224			86.0328	0.632897	82.56	1.4227		0.0523081
ES7i	A	26	86.5173	85.5929		84.0602	82.5105	81.1327	83.2753			86.0551	0.653658	82.5678	1.46458		0.0555818
ES6i	A	25	86.5752	85.673		84.189	82.6682	81.2583	83.4605			86.1241	0.637929	82.7052	1.46568		0.0580772
ES5i	G	24	86.6146	85.6796		84.1783	82.6644	81.2787	83.4554			86.1471	0.661103	82.7071	1.45023		0.056359
ES4i	G	23	87.0278	86.1725		84.5607	83.1279	81.6857	83.8359			86.6001	0.604849	83.1248	1.43749		0.0529237
ES3d	A	22	87.1355	86.2636		84.5674	83.1683	81.7351	83.8125			86.6995	0.616557	83.1569	1.41617		0.0490459
ES2d	G	21	88.0407	87.2042		85.5	84.2529	82.679	84.8257			87.6225	0.591531	84.144	1.41363		0.0506491
	G	20
	A	19
	G	18
ES1i	A	17
	G	16
	G	15
	A	14
	G	13
	A	12
	A	11
	A	10
	A	9
	G	8

[truncated: 4 more sheets: E10, E11, E12, VDR vs EYR]
